# Supplementary material for: Derivation of induced pluripotent stem cells from orangutan skin fibroblasts
Source: BMC Res Notes. 2015 Oct 16;8:577. doi: 10.1186/s13104-015-1567-0 (PMC4609060; doi:10.1186/s13104-015-1567-0)
Supplement: Supplementary file 1 — 10.1186/s13104-015-1567-0 Log-transformed gene expression scores from orangutan fibroblasts and iPSCs. A complete list of log-transformed gene expression scores from orangutan fibroblasts and iPSCs is provided along with their percentile rank within a given samples. Differentially expressed genes (1.5-fold change FDR<0.05) are also provided. [file 13104_2015_1567_MOESM1_ESM.xlsx]

## Sheet: Additional_file_1A
Additional file 1A. Gene expression scores and differentially expressed genes between orangutan fibroblasts and iPSCs.
Probeset ID	Gene Symbol	Title	Entrez Gene	Human Chromosome Location	KB10973_Fibroblast	KB10460_Fibroblast	KB10973_iPSC1	KB10973_iPSC2	KB10973_iPSC3	KB10460_IPSC1	KB10460_IPSC2	KB10460_IPSC3	Geometric Mean Fibroblasts	Geometric Mean iPSCs	Fold Change iPSC/Fibroblast	FDR	Fold change>1.5; FDR<0.05		KB10973_Fibroblast Percentile within sample	KB10460_Fibroblast Percentile within sample	KB10973_iPSC1 Percentile within sample	KB10973_iPSC2 Percentile within sample	KB10973_iPSC3 Percentile within sample	KB10460_IPSC1 Percentile within sample	KB10460_IPSC2 Percentile within sample	KB10460_IPSC3 Percentile within sample
1007_s_at	DDR1	discoidin domain receptor tyrosine kinase 1	780	chr6p21.3	5.12881	5.23829	7.46264	7.26651	8.02716	7.60062	6.5882	7.0756	36.3417	161.656	4.44824	0.00162349	Yes		0.725681	0.741886	0.906181	0.892266	0.929389	0.906944	0.847242	0.883063
1053_at	RFC2	replication factor C (activator 1) 2, 40kDa	5982	chr7q11.23	4.39425	3.70252	4.66537	4.73028	4.56763	4.86023	4.90053	5.08908	16.5457	27.8998	1.68623	0.0316371	Yes		0.628316	0.455672	0.673026	0.677829	0.658796	0.694348	0.700857	0.720294
117_at	HSPA6	heat shock 70kDa protein 6 (HSP70B')	3310	chr1q23	3.37249	3.23746	3.25091	3.31944	3.1232	3.20775	3.17026	3.38747	9.8832	9.46873	-1.04377	0.448497	No		0.317951	0.21722	0.244467	0.294699	0.175517	0.23724	0.205503	0.331553
121_at	PAX8	paired box 8	7849	chr2q12-q14	4.72198	5.18563	4.87167	4.69592	4.72823	4.69584	4.78614	4.82361	30.9915	27.2258	-1.13832	0.227614	No		0.676752	0.735332	0.696862	0.67334	0.679176	0.673969	0.686852	0.691431
1255_g_at	GUCA1A	guanylate cyclase activator 1A (retina)	2978	chr6p21.1	3.26455	3.26045	3.25828	3.28459	3.15782	3.32521	3.47814	3.08553	9.59644	9.61262	1.00169	0.603567	No		0.251335	0.232796	0.250483	0.271985	0.197603	0.315168	0.388068	0.14194
1294_at	UBA7	ubiquitin-like modifier activating enzyme 7	7318	chr3p21	3.59569	3.63163	3.47778	3.43509	3.53556	3.37223	3.31339	3.40601	12.2411	10.7283	-1.14101	0.109476	No		0.426	0.428648	0.378327	0.363828	0.419087	0.343314	0.29627	0.342102
1316_at	THRA	thyroid hormone receptor, alpha (erythroblastic leukemia viral (v-erb-a) oncogene homolog, avian)	7067	chr17q11.2	3.67805	3.61962	3.55923	3.53016	3.47598	3.52422	3.47666	3.27169	12.5432	11.1039	-1.12963	0.163353	No		0.459487	0.424833	0.416124	0.407505	0.391211	0.420748	0.387126	0.263949
1320_at	PTPN21	protein tyrosine phosphatase, non-receptor type 21	11099	chr14q31.3	3.46755	3.44262	3.47845	3.5213	3.53327	3.4826	3.43302	3.51811	10.9669	11.2703	1.02767	0.47357	No		0.369484	0.338915	0.378731	0.404318	0.41801	0.402343	0.362347	0.398932
1405_i_at	CCL5	chemokine (C-C motif) ligand 5	6352	chr17q11.2-q12	7.01094	3.53133	2.9364	2.78487	2.78851	2.94114	2.80682	2.91238	38.6162	7.26865	-5.31271	0.0428582	No		0.881268	0.384073	0.0591193	0.0114468	0.0132872	0.064506	0.0153522	0.0484356
1431_at	CYP2E1	cytochrome P450, family 2, subfamily E, polypeptide 1	1571	chr10q24.3-qter	3.14914	3.11925	3.14543	3.0614	3.1147	3.14782	3.04234	2.99781	8.77984	8.48502	-1.03475	0.450923	No		0.178704	0.14405	0.179378	0.127216	0.170131	0.197738	0.120663	0.0899134
1438_at	EPHB3	EPH receptor B3	2049	chr3q21-qter	3.53704	3.64478	3.51202	3.40579	3.47527	3.52642	3.26887	3.48698	12.0496	10.8973	-1.10574	0.216776	No		0.402882	0.433272	0.395026	0.348072	0.390941	0.421691	0.268753	0.385285
1487_at	ESRRA	estrogen-related receptor alpha	2101	chr11q13	4.98951	5.04868	4.83084	5.01243	4.97661	5.07449	4.64928	4.73495	32.4263	29.4412	-1.10139	0.325353	No		0.709297	0.718903	0.692732	0.711451	0.707681	0.717062	0.66939	0.680298
1494_f_at	CYP2A6	cytochrome P450, family 2, subfamily A, polypeptide 6	1548	chr19q13.2	3.48089	3.65456	3.67362	3.47376	3.52908	3.54867	3.54906	3.34299	11.8575	11.4679	-1.03397	0.497835	No		0.376307	0.436235	0.462585	0.381066	0.416708	0.432509	0.421107	0.306415
1598_g_at	GAS6	growth arrest-specific 6	2621	chr13q34	6.98526	7.73938	6.56424	6.638	6.81663	6.59176	6.72461	6.81536	164.543	103.377	-1.59168	0.0345776	No		0.879786	0.920591	0.848094	0.851955	0.863491	0.843336	0.858105	0.866679
160020_at	MMP14	matrix metallopeptidase 14 (membrane-inserted)	4323	chr14q11-q12	5.98249	6.68318	5.38309	5.35383	5.52433	5.40261	5.35041	5.16194	80.6069	41.1467	-1.95901	0.00632739	No		0.809669	0.866589	0.751762	0.745926	0.761862	0.74844	0.747542	0.728599
1729_at	TRADD	TNFRSF1A-associated via death domain	8717	chr16q22	4.37089	4.54905	3.82609	3.8518	3.83155	3.57594	3.80217	3.74652	22.0082	13.6643	-1.61063	0.00131334	No		0.624501	0.655923	0.512143	0.521524	0.522647	0.443911	0.512008	0.491269
177_at	PLD1	phospholipase D1, phosphatidylcholine-specific	5337	chr3q26	3.20232	3.23333	3.17016	3.19605	3.12847	3.22919	2.86895	3.20692	9.30384	8.77434	-1.06035	0.412442	No		0.211788	0.21484	0.195493	0.211653	0.179288	0.252817	0.0318265	0.222157
1773_at	FNTB	farnesyltransferase, CAAX box, beta	2342	chr14q23-q24	3.21803	3.38935	3.33484	3.55758	3.4379	3.45235	3.49685	3.4222	9.87437	10.9305	1.10696	0.198603	No		0.220631	0.310949	0.297975	0.41976	0.371549	0.387979	0.396059	0.351528
179_at	PMS2L11	postmeiotic segregation increased 2-like 11 pseudogene	441263	chr7q11.23	6.42222	6.39844	6.23325	6.20794	6.2923	6.20863	6.29122	6.4677	85.0553	77.8976	-1.09189	0.252832	No		0.843875	0.846568	0.824662	0.818871	0.825201	0.814697	0.826458	0.841137
1861_at	BAD	BCL2-associated agonist of cell death	572	chr11q13.1	4.17214	4.01012	3.30285	3.15051	3.35579	3.41721	3.55692	3.76491	17.0433	10.7383	-1.58714	0.0269478	No		0.589173	0.553441	0.277955	0.181218	0.327602	0.368676	0.425327	0.496476
200000_s_at	PRPF8	PRP8 pre-mRNA processing factor 8 homolog (S. cerevisiae)	10594	chr17p13.3	6.11183	6.45993	7.42128	7.30579	7.62809	7.81581	7.32117	7.09716	78.0258	172.631	2.21249	0.00362586	Yes		0.820173	0.851371	0.904206	0.894959	0.911792	0.917179	0.895632	0.884275
200001_at	CAPNS1	calpain, small subunit 1	826	chr19q13.12	8.60752	8.40073	8.23457	8.29619	8.49565	8.21316	8.00841	8.25547	363.076	304.558	-1.19214	0.144497	No		0.950622	0.945415	0.93931	0.939983	0.946582	0.933654	0.928761	0.939175
200002_at	RPL35	ribosomal protein L35	11224	chr9q34.1	10.1248	9.57417	10.2098	10.0412	10.0288	10.2599	10.3107	10.0725	922.543	1139.21	1.23486	0.14216	No		0.981191	0.972842	0.980922	0.978633	0.977959	0.980249	0.981954	0.979306
200003_s_at	RPL28	ribosomal protein L28	6158	chr19q13.4	12.238	12.0863	12.0132	12.0647	11.854	11.9626	11.8794	11.8171	4583.28	3906.97	-1.1731	0.0984544	No		0.99587	0.99578	0.994793	0.994928	0.99385	0.994523	0.993895	0.993895
200004_at	EIF4G2	eukaryotic translation initiation factor 4 gamma, 2	1982	chr11p15	10.5975	10.1722	10.2121	10.126	10.3012	10.3665	10.3886	10.4115	1337.08	1261.55	-1.05987	0.450515	No		0.985501	0.981191	0.981012	0.979575	0.982224	0.981595	0.982897	0.982718
200005_at	EIF3D	eukaryotic translation initiation factor 3, subunit D	8664	chr22q13.1	8.42459	8.17728	8.85656	8.81734	8.54946	8.85294	8.73772	8.59632	315.377	426.103	1.35109	0.0358228	No		0.944607	0.937649	0.956323	0.954796	0.947794	0.95345	0.953405	0.949993
200006_at	PARK7	Parkinson disease (autosomal recessive, early onset) 7	11315	chr1p36.23	10.259	9.94309	10.263	10.4564	10.2283	10.2943	10.2296	10.3149	1098.29	1258.73	1.14608	0.166914	No		0.982583	0.978543	0.981685	0.98366	0.980787	0.980787	0.981012	0.981999
200007_at	SRP14	signal recognition particle 14kDa (homologous Alu RNA binding protein)	6727	chr15q22	11.142	10.9056	10.7731	10.8143	10.9156	10.952	11.0286	11.0101	2082.05	1931.64	-1.07787	0.343436	No		0.989316	0.988104	0.986847	0.986937	0.987521	0.987521	0.988643	0.988374
200008_s_at	GDI2	GDP dissociation inhibitor 2	2665	chr10p15	6.98404	6.99004	7.84483	8.00108	7.75987	8.23249	7.89397	7.92025	126.855	245.926	1.93864	0.000534337	Yes		0.879652	0.885757	0.923778	0.929614	0.917404	0.934237	0.924721	0.925888
200009_at	GDI2	GDP dissociation inhibitor 2	2665	chr10p15	7.95361	7.99211	8.35357	8.51723	8.31048	8.64157	8.30315	8.3787	251.229	341.905	1.36093	0.0280268	No		0.927279	0.931993	0.942856	0.946492	0.940297	0.947345	0.940611	0.943574
200010_at	RPL11	ribosomal protein L11	6135	chr1p36.1-p35	11.6146	11.1442	11.6162	11.6617	11.5151	11.5333	11.7047	11.5303	2664.09	3090.35	1.16	0.192209	No		0.992144	0.9899	0.992369	0.992324	0.991202	0.991561	0.992907	0.99183
200011_s_at	ARF3	ADP-ribosylation factor 3	377	chr12q13	8.4027	8.3303	9.13886	8.92354	9.02701	9.20045	9.23202	9.36361	330.04	567.148	1.71842	0.00209271	Yes		0.943978	0.942587	0.962607	0.95749	0.959644	0.962293	0.964717	0.966917
200012_x_at	RPL21	ribosomal protein L21	6144	chr13q12.2	12.7686	12.6853	12.7965	12.8139	12.8741	12.8344	12.8424	12.788	6779.52	7255.59	1.07022	0.255397	No		0.998564	0.998564	0.998519	0.998698	0.999192	0.999057	0.999102	0.998743
200013_at	RPL24	ribosomal protein L24	6152	chr3q12	11.4979	11.2641	11.5385	11.6267	11.4575	11.4693	11.5435	11.4244	2667.04	2916.4	1.09349	0.257377	No		0.991516	0.990663	0.991785	0.99201	0.990977	0.991202	0.99192	0.991112
200014_s_at	HNRNPC	heterogeneous nuclear ribonucleoprotein C (C1/C2)	3183	chr14q11.2	9.68955	9.76725	10.4436	10.6194	10.5612	10.5966	10.5507	10.553	848.279	1503.48	1.77238	4.02481e-05	Yes		0.974772	0.976119	0.983615	0.985276	0.985187	0.984423	0.984558	0.984783
200015_s_at	2011-09-02	septin 2	4735	chr2q37	8.7868	8.91668	8.47948	8.41637	8.48547	8.33099	8.46282	8.24242	461.997	338.48	-1.36492	0.0194972	No		0.954886	0.959555	0.946627	0.943754	0.945953	0.937738	0.946223	0.938816
200016_x_at	HNRNPA1	heterogeneous nuclear ribonucleoprotein A1	3178	chr12q13.1	11.7135	10.9226	12.3044	12.3314	12.3745	12.3049	12.3212	12.3297	2553.1	5140.41	2.0134	0.00482314	Yes		0.992728	0.988329	0.996095	0.996274	0.996454	0.996095	0.99614	0.996229
200017_at	RPS27A	ribosomal protein S27a	6233	chr2p16	12.0742	11.58	12.3833	12.4884	12.1646	12.1584	12.2346	12.105	3633.33	4890.31	1.34596	0.0697927	No		0.995062	0.992593	0.996454	0.996992	0.995691	0.995421	0.99578	0.995511
200018_at	RPS13	ribosomal protein S13	6207	chr11p15	11.5609	11.2519	11.716	11.7448	11.5641	11.6367	11.7011	11.6106	2714.34	3240.96	1.19402	0.0882776	No		0.99192	0.990573	0.993042	0.992907	0.991561	0.992459	0.992818	0.992234
200019_s_at	FAU	Finkel-Biskis-Reilly murine sarcoma virus (FBR-MuSV) ubiquitously expressed	2197	chr11q13	11.4025	10.887	11.5639	11.6023	11.5524	11.38	11.505	11.3161	2264.14	2869.57	1.2674	0.100665	No		0.990887	0.988015	0.99192	0.991785	0.991471	0.990528	0.991606	0.990394
200020_at	TARDBP	TAR DNA binding protein	23435	chr1p36.22	7.30951	6.73561	8.40525	8.32079	8.28099	8.87533	8.38365	8.39464	130.017	348.12	2.67749	0.000781858	Yes		0.897428	0.869866	0.944292	0.940836	0.939399	0.953899	0.943529	0.944068
200021_at	CFL1	cofilin 1 (non-muscle)	1072	chr11q13	12.3983	12.4707	12.2626	12.1694	12.4371	12.4594	12.3253	12.3972	5535.61	5191.1	-1.06637	0.366925	No		0.996768	0.997486	0.996005	0.995601	0.996768	0.996633	0.996274	0.996499
200022_at	RPL18	ribosomal protein L18	6141	chr19q13	12.1372	11.6493	12.0998	12.12	12.0541	12.0342	12.0034	11.9767	3803.8	4234.66	1.11327	0.286919	No		0.995376	0.992907	0.995152	0.995197	0.995017	0.994972	0.994703	0.994748
200023_s_at	EIF3F	eukaryotic translation initiation factor 3, subunit F	8665	chr11p15.4	9.31955	8.93127	9.51122	9.8378	9.56125	9.39252	9.62783	9.30251	558.499	743.843	1.33186	0.0817374	No		0.968308	0.959959	0.970238	0.97567	0.970777	0.966602	0.972303	0.965615
200024_at	RPS5	ribosomal protein S5	6193	chr19q13.4	11.663	11.203	11.6705	11.6941	11.6613	11.6867	11.6625	11.7059	2764.87	3281.57	1.18688	0.124432	No		0.992593	0.990259	0.992863	0.992459	0.992324	0.992907	0.992503	0.993042
200025_s_at	RPL27	ribosomal protein L27	6155	chr17q21.1-q21.2	11.9246	11.4915	12.0835	11.9704	11.9926	12.0761	11.9946	11.8594	3345.56	4084.97	1.22101	0.102045	No		0.993985	0.992144	0.995017	0.994075	0.994703	0.995197	0.994568	0.994209
200026_at	RPL34	ribosomal protein L34	6164	chr4q25	11.4708	11.6161	11.5364	11.5165	11.4551	11.738	11.5262	11.5625	2984.8	3010.48	1.0086	0.581068	No		0.991381	0.992728	0.99174	0.991426	0.990932	0.993177	0.991785	0.992055
200027_at	NARS	asparaginyl-tRNA synthetase	4677	chr18q21.2-q21.3	8.32103	7.74842	9.33498	9.35008	9.29362	9.20028	9.28254	9.34167	262.237	630.576	2.40461	0.000135241	Yes		0.941375	0.921174	0.966602	0.966917	0.96566	0.962248	0.965794	0.966557
200028_s_at	STARD7	StAR-related lipid transfer (START) domain containing 7	56910	chr2q11.2	8.22699	8.22985	9.1957	9.2633	8.65362	8.72477	8.58265	8.68342	299.916	461.624	1.53918	0.0547978	No		0.937918	0.939085	0.963954	0.965211	0.950936	0.949859	0.94914	0.951924
200029_at	RPL19	ribosomal protein L19	6143	chr17q11.2-q12	11.5165	11.236	11.4619	11.461	11.4701	11.4996	11.4674	11.4648	2658.22	2838.25	1.06773	0.329584	No		0.991606	0.990439	0.991247	0.991112	0.991022	0.991291	0.991247	0.991426
200030_s_at	SLC25A3	solute carrier family 25 (mitochondrial carrier; phosphate carrier), member 3	5250	chr12q23	11.7791	11.4346	11.6782	11.7453	11.6788	11.6071	11.7964	11.6993	3118.97	3328.92	1.06731	0.379045	No		0.993042	0.991785	0.992907	0.992952	0.992548	0.992144	0.993401	0.992952
200031_s_at	RPS11	ribosomal protein S11	6205	chr19q13.3	12.7562	12.6275	12.8299	12.8193	12.7908	12.8172	12.886	12.7327	6616.34	7194.27	1.08735	0.218289	No		0.998429	0.998384	0.998833	0.998833	0.998743	0.998833	0.999282	0.998519
200032_s_at	RPL9	ribosomal protein L9	6133	chr4p13	12.1385	11.79	12.1137	12.165	12.0546	12.2381	12.0982	12.0192	3995.66	4435.27	1.11002	0.255133	No		0.995421	0.993985	0.995242	0.995556	0.995062	0.99578	0.995332	0.995107
200033_at	DDX5	DEAD (Asp-Glu-Ala-Asp) box polypeptide 5	1655	chr17q21	9.84234	9.51983	9.63262	9.12846	9.6548	9.45882	9.95288	10.2415	820.912	819.26	-1.00202	0.605777	No		0.977017	0.971809	0.972169	0.962338	0.972348	0.967814	0.977421	0.981146
200034_s_at	RPL6	ribosomal protein L6	6128	chr12q24.1	11.8081	11.5511	11.7836	11.9705	11.8442	11.7933	12.1034	11.8441	3280.26	3794.86	1.15688	0.170756	No		0.993267	0.992459	0.993267	0.994119	0.993805	0.993671	0.995421	0.994119
200035_at	DULLARD	dullard homolog (Xenopus laevis)	23399	chr17p13	6.09252	6.42486	6.26745	6.232	6.31861	6.00239	6.38412	6.32741	76.5691	76.391	-1.00233	0.602749	No		0.818871	0.848678	0.827266	0.820532	0.827131	0.798896	0.833595	0.831845
200036_s_at	RPL10A	ribosomal protein L10a	4736	chr6p21.3-p21.2	11.4749	11.1153	11.6678	11.6306	11.6677	11.6421	11.7335	11.5461	2512.89	3209.08	1.27705	0.0446022	No		0.991426	0.989765	0.992773	0.992055	0.992369	0.992593	0.993132	0.991965
200037_s_at	CBX3	chromobox homolog 3 (HP1 gamma homolog, Drosophila)	11335	chr7p15.2	6.84676	6.38458	7.24094	7.14966	6.98724	7.06601	6.82749	7.08185	98.0653	133.331	1.35961	0.0570176	No		0.872694	0.845446	0.893612	0.885891	0.875163	0.875297	0.864389	0.883333
200038_s_at	RPL17	ribosomal protein L17	6139	chr18q21	12.393	12.3354	12.418	12.4213	12.3773	12.4645	12.3841	12.5363	5272.12	5531.94	1.04928	0.377753	No		0.996633	0.996948	0.996588	0.996813	0.996499	0.996678	0.996499	0.997262
200039_s_at	PSMB2	proteasome (prosome, macropain) subunit, beta type, 2	5690	chr1p34.2	9.2322	8.73359	9.93143	10.0368	9.82388	10.0227	9.80709	9.87227	505.965	965.873	1.90897	0.00136824	Yes		0.96557	0.954213	0.977151	0.978543	0.974638	0.977196	0.975311	0.976254
200040_at	KHDRBS1	KH domain containing, RNA binding, signal transduction associated 1	10657	chr1p32	8.65611	7.90844	9.54028	9.59433	9.69937	9.82131	9.62106	9.67895	311.324	808.564	2.59717	0.000502613	Yes		0.951654	0.928222	0.970732	0.971585	0.973156	0.974368	0.972079	0.972887
200041_s_at	BAT1	HLA-B associated transcript 1	7919	chr6p21.3	4.91324	3.99618	7.07217	7.0624	6.98089	7.53323	6.66745	7.39269	21.9282	138.923	6.33536	9.70803e-05	Yes		0.700408	0.550029	0.883288	0.881223	0.874489	0.903623	0.853885	0.901288
200042_at	C22orf28	chromosome 22 open reading frame 28	51493	chr22q12	5.80258	6.08136	6.05385	6.55768	6.18784	6.21672	6.27125	5.96735	61.4769	73.9827	1.20342	0.190811	No		0.792297	0.822148	0.81124	0.84567	0.818198	0.815235	0.825021	0.802622
200043_at	ERH	enhancer of rudimentary homolog (Drosophila)	2079	chr14q24.1|7q34	9.97134	9.34922	10.7519	10.7678	10.7202	10.8478	10.6786	10.7653	809.16	1728.47	2.13613	0.000705961	Yes		0.978947	0.968488	0.986623	0.986354	0.986309	0.986399	0.985635	0.986174
200044_at	SFRS9	splicing factor, arginine/serine-rich 9	8683	chr12q24.31	8.98728	8.55347	9.32242	9.38564	9.42558	9.54834	9.73258	9.65285	436.662	729.738	1.67117	0.0155257	Yes		0.960587	0.949814	0.966378	0.967859	0.968173	0.969565	0.974099	0.972528
200045_at	ABCF1	ATP-binding cassette, sub-family F (GCN20), member 1	23	chr6p21.33	5.83955	5.82347	6.84445	6.79852	6.74567	7.13639	6.44344	6.54699	56.9456	107.827	1.89351	0.00764758	Yes		0.796113	0.799928	0.868609	0.862773	0.85797	0.879786	0.837456	0.846703
200046_at	DAD1	defender against cell death 1	1603	chr14q11-q12	9.75246	9.45457	9.25644	9.3517	9.22791	9.3953	9.21578	9.23627	777.941	621.912	-1.25089	0.0499969	No		0.97576	0.970732	0.965076	0.967051	0.964044	0.966647	0.964089	0.964582
200047_s_at	YY1	YY1 transcription factor	7528	chr14q	7.77567	7.30865	8.4955	8.62321	8.58664	8.64097	8.23872	8.43545	186.387	362.897	1.94701	0.0023807	Yes		0.919603	0.899897	0.946896	0.949679	0.948961	0.9473	0.938367	0.945504
200048_s_at	JTB	jumping translocation breakpoint	10899	chr1q21	9.32519	9.10795	9.26043	9.41587	9.44411	9.15011	9.27281	9.45752	594.928	645.143	1.0844	0.340392	No		0.968488	0.963595	0.965166	0.968533	0.968533	0.960946	0.96557	0.968937
200049_at	MYST2	MYST histone acetyltransferase 2	11143	chr17q21.32	6.01488	5.83304	7.79457	7.94278	7.35991	7.41524	7.88275	7.64764	60.714	204.197	3.36325	6.09083e-05	Yes		0.812677	0.800826	0.921713	0.927055	0.898281	0.896889	0.924092	0.914441
200050_at	ZNF146	zinc finger protein 146	7705	chr19q13.1	7.80707	7.78006	8.99306	9.03431	8.93423	8.8088	8.8851	8.89091	221.869	485.862	2.18986	5.28528e-06	Yes		0.920591	0.922476	0.959196	0.959869	0.95758	0.952507	0.957131	0.957086
200051_at	SART1	squamous cell carcinoma antigen recognized by T cells	9092	chr11q13.1	5.59115	5.20664	6.07313	6.20524	5.97444	5.87307	5.88462	5.83819	42.1919	62.8909	1.49059	0.0272691	No		0.772142	0.73843	0.812811	0.818782	0.801454	0.788616	0.793689	0.791534
200052_s_at	ILF2	interleukin enhancer binding factor 2, 45kDa	3608	chr1q21.3	8.31784	7.89976	9.39702	9.3829	9.50223	9.49848	9.39966	9.64937	276.053	709.969	2.57186	3.30998e-05	Yes		0.941285	0.927908	0.967949	0.967769	0.969879	0.968712	0.968218	0.972438
200053_at	SPAG7	sperm associated antigen 7	9552	chr17p13.2	7.23558	6.93559	7.43324	7.54948	7.38301	6.99227	7.38313	7.2495	135.823	161.095	1.18607	0.206754	No		0.893478	0.88248	0.904879	0.90892	0.899627	0.870808	0.899762	0.893567
200054_at	ZNF259	zinc finger protein 259	8882	chr11q23.3	5.75955	5.8336	6.20021	6.0231	6.16613	6.12202	5.99897	5.88767	55.5831	67.0121	1.20562	0.0781413	No		0.788437	0.800916	0.822059	0.804238	0.816178	0.807604	0.802532	0.795305
200055_at	TAF10	TAF10 RNA polymerase II, TATA box binding protein (TBP)-associated factor, 30kDa	6881	chr11p15.3	9.45826	9.24389	9.63958	9.59228	9.59604	9.43085	9.2209	9.39646	653.061	713.787	1.09299	0.353958	No		0.971181	0.966872	0.972438	0.971495	0.971361	0.967321	0.964223	0.967769
200056_s_at	C1D	C1D nuclear receptor co-repressor	10438	chr2p13-p12	5.34809	5.07586	5.61867	5.65462	5.25507	5.42977	5.3492	5.24219	37.0648	42.9599	1.15905	0.231662	No		0.749293	0.722449	0.772905	0.772905	0.736679	0.750864	0.747497	0.736859
200057_s_at	NONO	non-POU domain containing, octamer-binding	4841	chrXq13.1	10.402	10.0846	11.0034	10.9763	11.1223	11.7222	10.8847	10.7733	1212.1	2165.3	1.7864	0.0376317	Yes		0.98384	0.980294	0.988374	0.988194	0.989271	0.993087	0.987386	0.986219
200058_s_at	SNRNP200	small nuclear ribonucleoprotein 200kDa (U5)	23020	chr2q11.2	6.66947	6.09051	7.95879	7.74864	7.21078	7.34259	7.11052	7.04784	83.2855	169.271	2.03242	0.0335183	Yes		0.860349	0.822956	0.928805	0.918436	0.890021	0.892894	0.883737	0.881357
200059_s_at	RHOA	ras homolog gene family, member A	387	chr3p21.3	9.6574	9.12833	9.50901	9.47211	9.47257	9.60049	9.48931	9.50162	672.256	727.86	1.08271	0.383093	No		0.974009	0.964403	0.970104	0.969385	0.96943	0.970822	0.969565	0.96961
200060_s_at	RNPS1	RNA binding protein S1, serine-rich domain	10921	chr16p13.3	7.3399	7.01041	8.31034	8.31561	8.25002	8.66335	8.20616	8.12599	144.523	317.786	2.19887	0.000682324	Yes		0.898775	0.886879	0.941419	0.940567	0.938322	0.947973	0.93711	0.934641
200061_s_at	RPS24	ribosomal protein S24	6229	chr10q22-q23	12.7191	12.5153	12.8378	12.9116	12.8689	12.8965	12.8177	12.818	6282.93	7426.37	1.18199	0.0609973	No		0.998339	0.997756	0.998968	0.999237	0.999147	0.999327	0.998968	0.998923
200062_s_at	RPL30	ribosomal protein L30	6156	chr8q22	12.5945	12.3704	12.7629	12.845	12.8413	12.727	12.6939	12.6714	5722.58	6921.77	1.20955	0.0605398	No		0.997935	0.997217	0.998384	0.998923	0.999012	0.998249	0.998339	0.998115
200063_s_at	NPM1	nucleophosmin (nucleolar phosphoprotein B23, numatrin)	4869	chr5q35	11.9523	11.8707	12.794	12.7512	12.71	12.8342	12.6274	12.6994	3852.35	6822.29	1.77094	6.58831e-05	Yes		0.994254	0.994434	0.998474	0.998294	0.998339	0.999012	0.99816	0.998249
200064_at	HSP90AB1	heat shock protein 90kDa alpha (cytosolic), class B member 1	3326	chr6p12	10.6491	10.2828	11.6465	11.8056	11.7232	11.6388	11.4083	11.4437	1414.35	3128.01	2.21162	0.000355854	Yes		0.985905	0.983032	0.992638	0.993177	0.992907	0.992503	0.990932	0.991247
200065_s_at	ARF1	ADP-ribosylation factor 1	375	chr1q42	9.77018	9.61369	9.2226	9.25062	9.27848	9.39233	9.17897	9.20306	827.11	610.71	-1.35434	0.01411	No		0.976029	0.973515	0.964493	0.964672	0.965256	0.966513	0.963236	0.963954
200066_at	IK	IK cytokine, down-regulator of HLA II	3550	chr2p15-p14|5q31.3	8.32946	7.87256	7.90011	7.96889	8.02457	8.08674	8.15056	8.23093	274.566	266.926	-1.02862	0.542989	No		0.941689	0.926561	0.926022	0.927773	0.929254	0.928087	0.935135	0.937828
200067_x_at	SNX3	sorting nexin 3	8724	chr6q21	8.30593	7.97432	7.97408	7.78752	7.9328	8.10442	7.72083	7.55129	282.112	229.947	-1.22686	0.163521	No		0.940746	0.931095	0.929479	0.920052	0.925125	0.92885	0.916461	0.910446
200068_s_at	CANX	calnexin	821	chr5q35	10.0797	10.1059	9.82629	9.66527	9.88242	9.80878	9.67772	9.72095	1092.04	869.216	-1.25634	0.0328384	No		0.980383	0.980608	0.97549	0.972662	0.975715	0.974234	0.973246	0.97383
200069_at	SART3	squamous cell carcinoma antigen recognized by T cells 3	9733	chr12q24.1	4.03218	3.75724	5.38035	5.46771	5.26778	5.50601	6.20915	5.38381	14.8738	46.3919	3.11902	0.00116365	Yes		0.561207	0.477533	0.751493	0.756924	0.73816	0.757373	0.819635	0.751178
200070_at	C2orf24	chromosome 2 open reading frame 24	27013	chr2q35	4.60983	4.2313	4.93275	4.75475	4.75707	4.8258	4.75707	4.65013	21.4152	27.4663	1.28256	0.0559415	No		0.66122	0.601697	0.703865	0.680612	0.682004	0.690039	0.683171	0.670063
200071_at	SMNDC1	survival motor neuron domain containing 1	10285	chr10q23	5.47243	5.58273	5.95912	6.1198	6.26312	6.32095	6.10133	5.76438	46.1284	68.0308	1.47482	0.0328823	No		0.761009	0.777798	0.802756	0.812093	0.823675	0.823989	0.811375	0.784666
200072_s_at	HNRNPM	heterogeneous nuclear ribonucleoprotein M	4670	chr19p13.3-p13.2	6.63479	6.05545	8.29696	8.24238	8.42076	8.732	8.3966	8.62129	81.2965	350.111	4.30659	1.86007e-05	Yes		0.85797	0.819904	0.940881	0.938008	0.944023	0.950083	0.943843	0.950487
200073_s_at	HNRNPD	heterogeneous nuclear ribonucleoprotein D (AU-rich element RNA binding protein 1, 37kDa)	3184	chr4q21.1-q21.2	9.22605	7.94188	10.3377	10.2705	10.3455	10.3776	10.3327	10.3003	383.734	1284.84	3.34826	0.00214096	Yes		0.965435	0.929928	0.982358	0.98155	0.982762	0.98164	0.982134	0.981865
200074_s_at	RPL14	ribosomal protein L14	9045	chr3p22-p21.2	11.6392	11.1324	11.6157	11.6347	11.5761	11.6129	11.6796	11.6421	2675.97	3162.51	1.18182	0.151693	No		0.992459	0.989855	0.992279	0.992099	0.991695	0.992189	0.992638	0.992414
200075_s_at	GUK1	guanylate kinase 1	2987	chr1q32-q41	6.53333	6.49504	5.94612	6.09007	5.97155	6.39548	6.33556	6.44083	91.4039	73.3437	-1.24624	0.139393	No		0.851192	0.853391	0.801499	0.809355	0.801185	0.828029	0.830139	0.838847
200076_s_at	C19orf50	chromosome 19 open reading frame 50	79036	chr19p13.11	6.71286	6.33223	6.72558	6.86672	6.78689	6.65742	6.66324	6.8308	91.9354	108.017	1.17492	0.142659	No		0.863536	0.84163	0.860125	0.868025	0.860798	0.84778	0.853391	0.867801
200077_s_at	OAZ1	ornithine decarboxylase antizyme 1	4946	chr19p13.3	10.8746	10.9518	10.4888	10.5356	10.5401	10.4319	10.3403	10.455	1928.43	1413.71	-1.36409	0.00794735	No		0.987296	0.988598	0.984064	0.984603	0.984917	0.982314	0.982269	0.983166
200078_s_at	ATP6V0B	ATPase, H+ transporting, lysosomal 21kDa, V0 subunit b	533	chr1p32.3	8.2926	8.75768	7.5197	7.38966	7.59983	7.59858	7.40063	7.58702	368.404	183.026	-2.01285	0.000548562	No		0.940162	0.954931	0.908336	0.899223	0.910356	0.90672	0.900974	0.912062
200079_s_at	KARS	lysyl-tRNA synthetase	3735	chr16q23-q24	9.16022	8.31424	9.97061	9.9239	9.77668	10.1821	9.87741	9.93985	426.746	985.765	2.30996	0.00397766	Yes		0.964403	0.942048	0.977959	0.977151	0.974009	0.979486	0.976164	0.976927
200080_s_at	H3F3A /// LOC440926	H3 histone, family 3A /// H3 histone, family 3A pseudogene	3020 /// 440926	chr1q41 /// chr2q31.1	10.7517	10.4126	11.303	11.4539	11.4025	11.4198	11.3696	11.3562	1533	2672.88	1.74357	0.000429102	Yes		0.986758	0.984109	0.990214	0.991022	0.990843	0.990887	0.990753	0.990843
200081_s_at	RPS6	ribosomal protein S6	6194	chr9p21	11.9435	11.7696	11.9921	12.0209	11.9901	11.9299	12.0715	11.9368	3708.28	4068.3	1.09709	0.203468	No		0.994119	0.993895	0.994479	0.994658	0.994613	0.994344	0.995062	0.994479
200082_s_at	RPS7	ribosomal protein S7	6201	chr2p25	12.5063	12.2533	12.837	13.0344	12.6024	12.7407	12.5823	12.6972	5329.63	6883.78	1.29161	0.0752399	No		0.997396	0.996499	0.998923	0.999596	0.997935	0.998429	0.997666	0.998204
200083_at	USP22	ubiquitin specific peptidase 22	23326	chr17p11.2	6.33116	6.34367	6.53896	6.62179	6.75388	6.82912	6.6181	6.49895	80.8633	99.9731	1.23632	0.0617401	No		0.837411	0.842663	0.846613	0.850878	0.858643	0.859362	0.8498	0.843516
200084_at	C11orf58	chromosome 11 open reading frame 58	10944	chr11p15.1	6.65531	6.18417	6.8397	6.4762	6.57521	6.73887	6.59804	6.27904	85.6118	95.9699	1.12099	0.362394	No		0.859766	0.831216	0.868295	0.83961	0.845266	0.853167	0.848319	0.827984
200085_s_at	TCEB2	transcription elongation factor B (SIII), polypeptide 2 (18kDa, elongin B)	6923	chr16p12.3	10.4907	10.2036	10.7999	10.848	10.6618	10.6246	10.74	10.6541	1302.54	1688.35	1.2962	0.0377676	No		0.984693	0.98173	0.986982	0.987207	0.985995	0.984693	0.986174	0.985187
200086_s_at	COX4I1	cytochrome c oxidase subunit IV isoform 1	1327	chr16q22-qter	9.98474	9.9055	10.2436	10.0246	9.94929	10.1497	10.0916	9.89467	985.78	1066.69	1.08208	0.334532	No		0.979082	0.977959	0.981416	0.978453	0.976613	0.979171	0.97953	0.976568
200087_s_at	TMED2	transmembrane emp24 domain trafficking protein 2	10959	chr12q24.31	9.51213	9.66135	9.2457	9.32208	9.48751	9.43475	9.54858	9.5149	768.946	687.677	-1.11818	0.222185	No		0.971809	0.974413	0.965031	0.966378	0.969745	0.967455	0.970418	0.969834
200088_x_at	RPL12	ribosomal protein L12	6136	chr9q34	12.8665	12.796	12.8084	12.8148	12.6652	12.7253	12.6531	12.5859	7287.63	6694.65	-1.08858	0.25725	No		0.999012	0.998878	0.998608	0.998743	0.99816	0.998204	0.998249	0.997486
200089_s_at	RPL4	ribosomal protein L4	6124	chr15q22	11.9444	11.6366	11.9282	11.9121	11.8637	11.9021	11.9977	11.8887	3542.33	3862.76	1.09046	0.271891	No		0.994164	0.992863	0.994164	0.99376	0.99394	0.99403	0.994613	0.994299
200090_at	FNTA	farnesyltransferase, CAAX box, alpha	2339	chr8p11	6.76353	6.59925	7.39799	7.34372	7.11443	6.69457	7.18893	6.94407	102.636	138.52	1.34963	0.103411	No		0.866948	0.860843	0.902994	0.896755	0.883826	0.850474	0.887777	0.874938
200091_s_at	RPS25	ribosomal protein S25	6230	chr11q23.3	11.6951	11.3166	11.7479	11.9208	11.7187	11.7534	11.8267	11.6621	2908.06	3496.27	1.20227	0.110774	No		0.992683	0.991202	0.993177	0.993805	0.992818	0.993311	0.993446	0.992638
200092_s_at	RPL37	ribosomal protein L37	6167	chr5p13	12.3524	12.1579	12.4416	12.5675	12.4934	12.4863	12.4306	12.403	4888.36	5675	1.16092	0.0887699	No		0.996364	0.996364	0.996768	0.997441	0.996992	0.996813	0.996723	0.996544
200093_s_at	HINT1	histidine triad nucleotide binding protein 1	3094	chr5q31.2	9.9692	9.89912	10.7662	10.8043	10.7428	10.9771	10.7737	10.7545	978.317	1786.73	1.82633	7.02317e-05	Yes		0.978812	0.97778	0.986803	0.986803	0.986443	0.9877	0.986443	0.986039
200094_s_at	EEF2	eukaryotic translation elongation factor 2	1938	chr19pter-q12	8.97964	8.9932	8.97376	9.14596	9.12206	8.98503	8.74221	8.43432	507.203	477.897	-1.06132	0.500281	No		0.960408	0.96126	0.958477	0.962607	0.961844	0.956547	0.953629	0.945459
200095_x_at	RPS10	ribosomal protein S10	6204	chr6p21.31	12.3901	12.0784	12.6684	12.6111	12.5879	12.6075	12.5386	12.4338	4818.1	6099.79	1.26602	0.0477953	No		0.996588	0.995691	0.997935	0.9978	0.997756	0.997666	0.997486	0.996723
200096_s_at	ATP6V0E1	ATPase, H+ transporting, lysosomal 9kDa, V0 subunit e1	8992	chr5q35.1	8.99306	8.87376	7.74786	7.66823	7.81115	8.09789	7.68654	7.98784	488.904	228.057	-2.14378	0.000281697	No		0.960812	0.958612	0.919379	0.91498	0.919873	0.928536	0.915024	0.92885
200097_s_at	HNRNPK	heterogeneous nuclear ribonucleoprotein K	3190	chr9q21.32-q21.33	8.77657	8.41583	9.17233	8.98939	9.36186	9.32696	9.05316	9.17701	387.002	580.085	1.49892	0.0269106	No		0.954617	0.946133	0.96346	0.958926	0.966782	0.965076	0.960856	0.96337
200098_s_at	ANAPC5	anaphase promoting complex subunit 5	51433	chr12q24.31	8.18213	7.76358	8.36537	8.29519	8.30933	8.24636	8.67523	8.50607	251.228	337.698	1.34419	0.0660671	No		0.936347	0.921758	0.943619	0.939938	0.940252	0.934686	0.951699	0.94739
200099_s_at	RPS3A	ribosomal protein S3A	6189	chr4q31.2-q31.3	11.8624	11.7453	12.103	12.1366	12.1213	12.0893	12.1517	12.0326	3575.32	4407.49	1.23275	0.028973	No		0.993491	0.99376	0.995197	0.995376	0.995376	0.995287	0.995646	0.995152
200593_s_at	HNRNPU	heterogeneous nuclear ribonucleoprotein U (scaffold attachment factor A)	3192	chr1q44	7.52179	7.29599	8.8314	8.58331	8.90529	9.04959	8.7787	8.90439	169.941	458.925	2.7005	2.588e-05	Yes		0.908201	0.899313	0.95538	0.948691	0.956906	0.958388	0.954752	0.957445
200594_x_at	HNRNPU	heterogeneous nuclear ribonucleoprotein U (scaffold attachment factor A)	3192	chr1q44	9.68771	8.59083	10.9555	10.702	10.911	10.9214	10.7145	10.7896	563.891	1823.29	3.23342	0.00119395	Yes		0.974682	0.950756	0.987835	0.985815	0.987476	0.987117	0.98577	0.986443
200595_s_at	EIF3A	eukaryotic translation initiation factor 3, subunit A	8661	chr10q26	8.58932	8.48963	8.70273	8.77374	8.81185	8.78071	8.95145	8.45684	372.081	429.412	1.15408	0.200592	No		0.950038	0.948108	0.952597	0.953809	0.954752	0.95152	0.958836	0.946088
200596_s_at	EIF3A	eukaryotic translation initiation factor 3, subunit A	8661	chr10q26	7.58566	7.75673	7.8581	8.06849	8.31721	8.30301	8.23723	8.10307	203.826	283.627	1.39152	0.0384453	No		0.911209	0.921399	0.924406	0.932352	0.940567	0.936706	0.938232	0.933698
200597_at	EIF3A	eukaryotic translation initiation factor 3, subunit A	8661	chr10q26	6.05132	5.90705	6.4436	6.9513	6.78427	7.23648	6.839	6.7602	63.0832	114.231	1.8108	0.0203314	Yes		0.815101	0.806617	0.840239	0.8744	0.860439	0.886385	0.865108	0.862504
200598_s_at	HSP90B1	heat shock protein 90kDa beta (Grp94), member 1	7184	chr12q24.2-q24.3	10.1395	10.3382	9.02532	9.14801	9.07872	9.30863	10.1572	9.39141	1208.39	653.276	-1.84973	0.0505035	No		0.981281	0.983436	0.960138	0.962742	0.960767	0.964537	0.980294	0.967725
200599_s_at	HSP90B1	heat shock protein 90kDa beta (Grp94), member 1	7184	chr12q24.2-q24.3	10.4792	10.486	9.90603	9.76757	9.76779	10.1221	10.151	10.0237	1430.84	993.494	-1.44021	0.0276121	No		0.984558	0.984738	0.976568	0.974323	0.973874	0.978857	0.980204	0.978633
200600_at	MSN	moesin	4478	chrXq11.2-q12	9.64859	9.55272	8.66276	8.92252	8.95751	10.0029	8.95406	8.59085	776.399	517.385	-1.50062	0.181394	No		0.973919	0.972438	0.95134	0.957355	0.958163	0.976927	0.958881	0.949769
200601_at	ACTN4	actinin, alpha 4	81	chr19q13	4.42233	4.69815	5.19614	5.19229	5.19614	5.26964	5.02587	4.91257	23.5922	35.0686	1.48645	0.0214454	No		0.633074	0.676842	0.732729	0.730933	0.730574	0.73641	0.71383	0.702114
200602_at	APP	amyloid beta (A4) precursor protein	351	chr21q21.2|21q21.3	8.55431	8.968	8.64335	8.83384	8.87615	8.63006	8.67374	8.5739	433.881	417.366	-1.03957	0.510618	No		0.949095	0.960812	0.950981	0.955245	0.956053	0.947075	0.951564	0.949544
200603_at	PRKAR1A	protein kinase, cAMP-dependent, regulatory, type I, alpha (tissue specific extinguisher 1)	5573	chr17q23-q24	9.15928	8.86876	6.79551	6.86384	7.09741	6.92687	6.89229	6.56428	516.998	115.897	-4.46085	1.98036e-06	No		0.964358	0.958253	0.864883	0.867846	0.882884	0.866454	0.87009	0.847825
200604_s_at	PRKAR1A	protein kinase, cAMP-dependent, regulatory, type I, alpha (tissue specific extinguisher 1)	5573	chr17q23-q24	7.63056	7.92194	7.38841	6.83958	7.45142	7.66039	7.69693	7.35488	219.222	168.734	-1.29922	0.183283	No		0.913139	0.92894	0.902411	0.865826	0.90268	0.910266	0.915339	0.899583
200605_s_at	PRKAR1A	protein kinase, cAMP-dependent, regulatory, type I, alpha (tissue specific extinguisher 1)	5573	chr17q23-q24	8.14503	7.89976	5.68464	5.92365	5.85537	5.9775	5.72459	5.66771	260.004	55.931	-4.64866	2.92518e-07	No		0.934955	0.927908	0.778157	0.796831	0.790905	0.7971	0.779908	0.776271
200606_at	DSP	desmoplakin	1832	chr6p24	4.44158	4.08199	4.98302	5.03467	4.98938	5.23663	5.44102	5.38099	19.1834	36.1925	1.88665	0.00621172	Yes		0.635947	0.570454	0.710015	0.713875	0.70979	0.733267	0.755308	0.750909
200607_s_at	RAD21	RAD21 homolog (S. pombe)	5885	chr8q24	6.9256	6.33825	7.54337	7.68996	7.86606	7.73182	7.62341	7.60069	99.1762	204.49	2.06188	0.00153072	Yes		0.876734	0.842124	0.909907	0.916057	0.922476	0.913453	0.912196	0.912645
200608_s_at	RAD21	RAD21 homolog (S. pombe)	5885	chr8q24	6.91478	6.3862	7.60713	7.65988	7.59264	7.8522	7.51215	7.50596	100.461	196.946	1.96043	0.00210564	Yes		0.876016	0.845491	0.912466	0.914665	0.910042	0.91875	0.907303	0.908112
200609_s_at	WDR1	WD repeat domain 1	9948	chr4p16.1	9.37262	8.97997	8.33874	8.50011	8.65471	8.54126	7.98724	8.20245	578.549	331.015	-1.74781	0.0270324	No		0.96961	0.960991	0.942452	0.945908	0.950981	0.944786	0.927953	0.93711
200610_s_at	NCL	nucleolin	4691	chr2q37.1	9.10539	8.39735	10.1528	10.0048	10.0277	10.233	9.91071	9.95796	430.949	1058.51	2.45624	0.000788479	Yes		0.963101	0.945325	0.980024	0.978274	0.977914	0.979934	0.976837	0.977196
200611_s_at	WDR1	WD repeat domain 1	9948	chr4p16.1	8.87152	8.65374	8.50813	8.68307	8.75627	8.49753	8.17959	8.38962	434.326	362.634	-1.1977	0.193849	No		0.9574	0.952103	0.9473	0.95152	0.953584	0.94335	0.935988	0.943978
200612_s_at	AP2B1	adaptor-related protein complex 2, beta 1 subunit	163	chr17q11.2-q12	6.89259	7.39043	8.44653	8.7353	8.55	8.4883	7.99886	8.05959	141.192	333.089	2.35913	0.00626758	Yes		0.875163	0.90452	0.945504	0.952597	0.947839	0.94308	0.928312	0.932172
200613_at	AP2M1	adaptor-related protein complex 2, mu 1 subunit	1173	chr3q28	6.00239	6.28431	6.41651	6.30862	6.82905	6.61757	6.37219	6.31809	70.6859	89.0784	1.2602	0.129854	No		0.81151	0.83786	0.838039	0.826278	0.864075	0.845087	0.832832	0.830857
200614_at	CLTC	clathrin, heavy chain (Hc)	1213	chr17q11-qter	9.96582	9.99409	9.96593	9.91172	9.88491	10.0597	9.81712	9.79098	1009.87	958.788	-1.05328	0.401529	No		0.978588	0.978947	0.977825	0.976702	0.975805	0.977914	0.975356	0.974952
200615_s_at	AP2B1	adaptor-related protein complex 2, beta 1 subunit	163	chr17q11.2-q12	6.26029	5.52255	8.45663	8.47868	8.31785	8.07516	7.64021	7.52841	59.3601	271.127	4.56749	0.00111906	Yes		0.831934	0.772546	0.945774	0.945325	0.940656	0.927683	0.913049	0.909144
200616_s_at	MLEC	malectin	9761	chr12q24.31	9.26994	9.49189	9.18327	9.11428	8.99535	9.10262	9.50522	9.40871	666.711	595.617	-1.11936	0.32761	No		0.966917	0.971271	0.963729	0.961979	0.959196	0.959869	0.969745	0.967994
200617_at	MLEC	malectin	9761	chr12q24.31	6.40005	7.04287	6.72829	6.9554	6.87344	6.88741	7.28738	7.06223	105.526	124.992	1.18446	0.279696	No		0.841945	0.88836	0.860439	0.874669	0.867307	0.863357	0.893747	0.88221
200618_at	LASP1	LIM and SH3 protein 1	3927	chr17q11-q21.3	8.91381	8.85352	8.90158	9.09068	9.04031	9.04248	8.75445	8.85597	472.334	493.73	1.0453	0.464409	No		0.958612	0.957624	0.957355	0.961395	0.960048	0.958208	0.953988	0.956188
200619_at	SF3B2	splicing factor 3b, subunit 2, 145kDa	10992	chr11q13.1	6.8941	6.70573	7.64253	7.69139	7.59791	7.53344	7.16005	7.20536	111.424	177.513	1.59313	0.0287829	Yes		0.875253	0.867891	0.914351	0.916192	0.910311	0.903667	0.886161	0.890694
200620_at	TMEM59	transmembrane protein 59	9528	chr1p36-p31	9.66423	10.1699	7.5656	7.59673	7.7976	7.53254	7.7595	7.77616	966.782	203.849	-4.74264	1.4719e-06	No		0.974144	0.981057	0.911029	0.911344	0.919334	0.903578	0.918167	0.919513
200621_at	CSRP1	cysteine and glycine-rich protein 1	1465	chr1q32	7.38337	7.28801	7.38211	7.47388	8.05702	7.12817	6.45371	6.44392	161.534	142.663	-1.13227	0.506719	No		0.901064	0.898999	0.901692	0.904251	0.930556	0.879248	0.837949	0.839027
200622_x_at	CALM3	calmodulin 3 (phosphorylase kinase, delta)	808	chr19q13.2-q13.3	6.57471	6.42697	8.08188	8.13291	7.95458	8.33712	8.35448	7.9595	90.5624	281.452	3.10782	1.23118e-05	Yes		0.854424	0.848947	0.934282	0.934686	0.926112	0.938098	0.942183	0.927459
200623_s_at	CALM3	calmodulin 3 (phosphorylase kinase, delta)	808	chr19q13.2-q13.3	6.41308	6.29946	6.78073	6.81641	6.98035	7.54634	6.72923	6.98767	81.9271	125.666	1.53388	0.0577228	No		0.843067	0.839386	0.863851	0.864165	0.87422	0.904251	0.858509	0.877497
200624_s_at	MATR3	matrin 3	9782	chr5q31.2	7.48169	6.59727	8.0238	7.96134	8.20399	8.15832	8.13569	7.93027	131.551	268.523	2.04121	0.0131332	Yes		0.906136	0.860663	0.931813	0.927683	0.936571	0.930915	0.934506	0.926381
200625_s_at	CAP1	CAP, adenylate cyclase-associated protein 1 (yeast)	10487	chr1p34.2	8.33373	8.4617	8.83458	8.98064	8.89538	9.00107	8.67959	8.76424	337.26	464.408	1.377	0.0267763	No		0.941823	0.947479	0.955515	0.958881	0.956637	0.957086	0.951879	0.953629
200626_s_at	MATR3	matrin 3	9782	chr5q31.2	9.28289	8.31034	9.93054	9.91542	10.0776	10.0584	9.75713	9.82813	444.678	974.067	2.1905	0.0125297	Yes		0.967276	0.941868	0.977062	0.976882	0.978767	0.977825	0.974278	0.97576
200627_at	PTGES3	prostaglandin E synthase 3 (cytosolic)	10728	chr12q13.3|12	9.83035	9.16986	10.7651	10.9104	10.9196	10.9215	11.0206	10.8302	724.131	1903.64	2.62887	0.000197297	Yes		0.976882	0.96539	0.986713	0.987745	0.987611	0.987162	0.988508	0.986937
200628_s_at	WARS	tryptophanyl-tRNA synthetase	7453	chr14q32.31	4.45867	4.5804	4.52857	4.45466	4.65931	4.75302	4.909	4.31517	22.9359	24.3068	1.05977	0.478966	No		0.638551	0.660637	0.653813	0.641379	0.670602	0.681555	0.701755	0.622391
200629_at	WARS	tryptophanyl-tRNA synthetase	7453	chr14q32.31	5.37368	4.83582	5.51339	5.26505	5.49052	5.53323	5.98355	4.94212	34.4099	43.8542	1.27446	0.257134	No		0.751537	0.6939	0.763074	0.73825	0.759169	0.759483	0.801499	0.705032
200630_x_at	SET	SET nuclear oncogene	6418	chr9q34	9.18638	9.34502	11.1029	11.1597	11.0231	11.13	10.9293	11.177	615.536	2175.3	3.53399	2.45747e-07	Yes		0.965031	0.968398	0.989092	0.989496	0.988508	0.988867	0.98788	0.989451
200631_s_at	SET	SET nuclear oncogene	6418	chr9q34	9.24742	8.2168	10.9428	11.0473	11.0006	10.9356	10.945	11.0113	425.232	2020.4	4.75128	5.7022e-05	Yes		0.966109	0.938816	0.98779	0.988643	0.988329	0.987386	0.98797	0.988419
200632_s_at	NDRG1	N-myc downstream regulated 1	10397	chr8q24.3	9.31087	8.8378	4.99853	4.94464	5.27517	5.1002	4.8856	5.91523	539.071	36.4175	-14.8025	3.12137e-06	No		0.967949	0.957265	0.711182	0.703865	0.739193	0.719846	0.699017	0.798133
200633_at	UBB	ubiquitin B	7314	chr17p12-p11.2	10.3788	10.5114	10.1793	10.4812	10.2938	10.363	10.2584	10.168	1394.08	1252.51	-1.11302	0.232627	No		0.983615	0.985007	0.980294	0.984064	0.982044	0.981461	0.981506	0.980338
200634_at	PFN1	profilin 1	5216	chr17p13.3	9.27894	9.16769	9.70945	9.74782	9.93105	9.92998	9.85736	9.97848	597.716	928.67	1.5537	0.00215685	Yes		0.967141	0.965256	0.97374	0.97383	0.976433	0.97576	0.975894	0.977825
200635_s_at	PTPRF	protein tyrosine phosphatase, receptor type, F	5792	chr1p34	3.74692	3.66808	5.62583	5.81082	5.7653	5.58632	5.65396	5.44756	13.0638	50.1541	3.83918	4.17723e-07	Yes		0.483638	0.443103	0.773578	0.78718	0.782915	0.764017	0.774296	0.757104
200636_s_at	PTPRF	protein tyrosine phosphatase, receptor type, F	5792	chr1p34	3.76486	3.27228	7.62614	7.70699	7.62716	7.25847	7.36139	7.41214	11.4603	180.858	15.7813	3.45483e-08	Yes		0.488396	0.240248	0.913408	0.916955	0.911703	0.887687	0.898191	0.902321
200637_s_at	PTPRF	protein tyrosine phosphatase, receptor type, F	5792	chr1p34	3.61577	3.60614	5.74987	5.88462	5.88654	5.81837	5.56688	5.03467	12.2181	50.4515	4.12923	0.000118533	Yes		0.434753	0.417291	0.784396	0.79306	0.793419	0.784576	0.766126	0.714818
200638_s_at	YWHAZ	tyrosine 3-monooxygenase/tryptophan 5-monooxygenase activation protein, zeta polypeptide	7534	chr8q23.1	8.57843	8.3081	8.34297	8.50502	8.73409	8.6841	8.43341	8.52237	348.078	371.442	1.06712	0.425915	No		0.949724	0.941689	0.942587	0.946133	0.952956	0.948422	0.944966	0.947839
200639_s_at	YWHAZ	tyrosine 3-monooxygenase/tryptophan 5-monooxygenase activation protein, zeta polypeptide	7534	chr8q23.1	8.02375	8.12511	8.19906	8.05168	8.29208	8.277	8.00003	8.10761	269.554	284.952	1.05712	0.413986	No		0.930377	0.936167	0.938591	0.931768	0.939714	0.935763	0.928357	0.933878
200640_at	YWHAZ	tyrosine 3-monooxygenase/tryptophan 5-monooxygenase activation protein, zeta polypeptide	7534	chr8q23.1	9.19229	9.20687	9.49562	9.49324	9.80821	9.82729	9.32461	9.41101	587.963	754.824	1.28379	0.0983972	No		0.965121	0.966198	0.969879	0.969834	0.974368	0.974458	0.966737	0.968084
200641_s_at	YWHAZ	tyrosine 3-monooxygenase/tryptophan 5-monooxygenase activation protein, zeta polypeptide	7534	chr8q23.1	7.63031	7.18114	7.27729	6.74432	7.5182	7.6307	7.55626	7.51383	169.568	165.815	-1.02263	0.580146	No		0.913094	0.894914	0.895722	0.858913	0.906047	0.908471	0.909189	0.908516
200642_at	SOD1	superoxide dismutase 1, soluble	6647	chr21q22.1|21q22.11	10.4692	10.4688	10.5515	10.4931	10.4619	10.842	10.5546	10.4378	1417.38	1506.32	1.06275	0.417335	No		0.984379	0.984558	0.984872	0.984154	0.984154	0.986309	0.984648	0.983077
200643_at	HDLBP	high density lipoprotein binding protein	3069	chr2q37.3	6.65601	6.71102	6.63904	6.59448	6.5205	6.60592	6.32872	5.69502	102.787	84.2894	-1.21946	0.302744	No		0.859855	0.868115	0.853526	0.848454	0.84163	0.844414	0.829465	0.778381
200644_at	MARCKSL1	MARCKS-like 1	65108	chr1p35.1	7.59854	6.4243	9.56762	9.76194	9.79919	9.69909	9.32386	9.82679	129.017	810.733	6.2839	9.00308e-05	Yes		0.911927	0.848633	0.971226	0.974189	0.974278	0.972303	0.966692	0.97567
200645_at	GABARAP	GABA(A) receptor-associated protein	11337	chr17p13.1	8.58612	8.54663	7.62429	7.47018	7.78261	7.65868	7.5685	7.81202	379.084	201.232	-1.88382	0.000222688	No		0.949903	0.949679	0.913364	0.904027	0.918661	0.910132	0.909817	0.92104
200646_s_at	NUCB1	nucleobindin 1	4924	chr19q13.2-q13.4	3.6193	4.1146	3.60835	3.6714	3.40604	3.5678	3.42161	3.32483	14.5904	11.3138	-1.28962	0.0924917	No		0.4361	0.57804	0.438255	0.464246	0.355973	0.440769	0.357274	0.294833
200647_x_at	EIF3C /// EIF3CL	eukaryotic translation initiation factor 3, subunit C /// eukaryotic translation initiation factor 3, subunit C-like	728689 /// 8663	chr16p11.2	8.68597	8.68863	9.84904	9.57268	9.64915	9.62484	9.61437	9.54147	412.228	798.93	1.93808	6.67445e-05	Yes		0.952372	0.952821	0.97576	0.971136	0.972124	0.971136	0.971765	0.970463
200648_s_at	GLUL	glutamate-ammonia ligase	2752	chr1q31	5.35828	5.83382	7.23582	6.98479	6.93512	7.15578	7.10055	7.00765	48.3703	134.359	2.77771	3.72641e-05	Yes		0.750101	0.800961	0.893298	0.876599	0.871661	0.881043	0.883018	0.878799
200649_at	NUCB1	nucleobindin 1	4924	chr19q13.2-q13.4	5.15796	5.31926	4.40646	4.61833	4.60221	4.72361	3.96105	4.47233	37.7554	22.0697	-1.71073	0.0277955	No		0.729003	0.75037	0.63689	0.663824	0.662926	0.677919	0.556134	0.64488
200650_s_at	LDHA	lactate dehydrogenase A	3939	chr11p15.4	12.4119	12.4846	11.442	11.5271	11.6715	11.0491	11.3433	11.7756	5588.42	2832.99	-1.97263	0.00709762	No		0.996903	0.997576	0.991067	0.991471	0.992414	0.988419	0.990663	0.993446
200651_at	GNB2L1	guanine nucleotide binding protein (G protein), beta polypeptide 2-like 1	10399	chr5q35.3	12.5813	12.2764	12.5936	12.6632	12.528	12.4505	12.7119	12.4443	5513.84	6060.54	1.09915	0.301992	No		0.997845	0.996678	0.997576	0.998115	0.997172	0.996544	0.998519	0.996813
200652_at	SSR2	signal sequence receptor, beta (translocon-associated protein beta)	6746	chr1q21-q23	7.59854	7.63438	7.42662	7.4145	7.25148	7.47451	7.50277	7.48797	196.238	172.005	-1.14089	0.125816	No		0.911927	0.915967	0.904475	0.900839	0.892221	0.900166	0.906855	0.906855
200653_s_at	CALM1	calmodulin 1 (phosphorylase kinase, delta)	801	chr14q24-q31	9.19178	9.47866	9.93747	10.1721	10.051	10.0339	10.0848	9.96369	645.925	1053.14	1.63044	0.00139864	Yes		0.965076	0.971181	0.977241	0.980294	0.978274	0.977421	0.979351	0.977421
200654_at	P4HB	prolyl 4-hydroxylase, beta polypeptide	5034	chr17q25	8.12693	8.67354	6.99645	7.03711	7.06978	6.88756	7.04729	6.61511	337.85	122.975	-2.74731	0.000230815	No		0.934282	0.952642	0.878215	0.879427	0.881088	0.863402	0.879876	0.851955
200655_s_at	CALM1	calmodulin 1 (phosphorylase kinase, delta)	801	chr14q24-q31	9.16711	9.31926	10.2285	10.5341	10.2529	10.0592	9.89013	9.75487	606.005	1112.77	1.83624	0.025575	Yes		0.964627	0.968039	0.981281	0.984558	0.981191	0.97787	0.976523	0.974323
200656_s_at	P4HB	prolyl 4-hydroxylase, beta polypeptide	5034	chr17q25	3.85316	4.13691	3.57418	3.59624	3.48665	3.63912	3.46749	3.1706	15.945	11.2281	-1.4201	0.0362122	No		0.516048	0.582709	0.423351	0.436235	0.397091	0.467971	0.3812	0.196346
200657_at	SLC25A5	solute carrier family 25 (mitochondrial carrier; adenine nucleotide translocator), member 5	292	chrXq24-q26	10.8023	10.3007	11.3796	11.4137	11.2724	11.6591	11.2727	11.39	1500.78	2698.47	1.79804	0.00628491	Yes		0.986982	0.983301	0.990753	0.990843	0.990259	0.992728	0.990079	0.990977
200658_s_at	PHB	prohibitin	5245	chr17q21	8.80542	7.96813	9.80589	9.70595	9.53186	9.78611	9.72803	9.72697	334.712	839.936	2.50943	0.00130341	Yes		0.95547	0.930826	0.975221	0.973381	0.970508	0.973919	0.974009	0.973964
200659_s_at	PHB	prohibitin	5245	chr17q21	6.25029	6.00465	6.86455	6.78815	6.78006	7.27313	6.78408	7.14857	69.912	122.765	1.75599	0.0131293	Yes		0.830947	0.814876	0.869776	0.862145	0.860304	0.888944	0.86201	0.887058
200660_at	S100A11	S100 calcium binding protein A11	6282	chr1q21	10.1631	10.2456	9.11432	8.92262	9.43809	9.19373	9.31896	9.12276	1179.81	582.083	-2.02687	0.000576708	No		0.98173	0.982403	0.962293	0.9574	0.968443	0.962069	0.966468	0.962203
200661_at	CTSA	cathepsin A	5476	chr20q13.1	8.08606	8.74613	5.9934	6.09696	5.82961	6.37502	5.79892	6.14926	341.583	65.8233	-5.18939	1.77576e-05	No		0.932935	0.954572	0.806706	0.810163	0.788706	0.827041	0.786237	0.8173
200662_s_at	TOMM20	translocase of outer mitochondrial membrane 20 homolog (yeast)	9804	chr1q42	6.73033	6.63721	7.16306	7.29499	7.20704	7.20304	7.27091	7.1374	102.805	148.337	1.4429	0.00157452	No		0.864883	0.863581	0.888674	0.89442	0.889797	0.883961	0.892939	0.886565
200663_at	CD63	CD63 molecule	967	chr12q12-q13	11.7955	11.9644	10.6833	10.467	10.6027	10.8982	10.8508	10.7894	3768.99	1681.15	-2.24191	0.00014326	No		0.993177	0.994883	0.985995	0.98384	0.985591	0.986847	0.987117	0.986399
200664_s_at	DNAJB1	DnaJ (Hsp40) homolog, subfamily B, member 1	3337	chr19p13.2	4.27431	4.53618	4.42939	4.32071	4.40168	4.64702	4.66942	4.22051	21.189	21.8282	1.03017	0.541628	No		0.607936	0.654038	0.640167	0.621224	0.635229	0.668268	0.671724	0.605288
200665_s_at	SPARC	secreted protein, acidic, cysteine-rich (osteonectin)	6678	chr5q31.3-q32	8.5188	8.35694	7.14877	7.26952	7.23213	7.05329	6.88055	6.5348	346.778	129.773	-2.6722	0.000746167	No		0.947794	0.943619	0.887911	0.8924	0.891323	0.87404	0.868788	0.845581
200666_s_at	DNAJB1	DnaJ (Hsp40) homolog, subfamily B, member 1	3337	chr19p13.2	5.32236	5.42339	5.6721	5.73756	5.464	6.15108	5.77413	5.40683	41.4378	52.0184	1.25534	0.17628	No		0.746869	0.762266	0.777484	0.780671	0.756475	0.810163	0.784082	0.753378
200667_at	UBE2D3	ubiquitin-conjugating enzyme E2D 3 (UBC4/5 homolog, yeast)	7323	chr4q24	8.27119	8.4241	8.31423	8.5055	8.38499	8.68747	8.57456	8.31167	325.755	352.889	1.0833	0.365549	No		0.939354	0.946447	0.941554	0.946178	0.94308	0.948557	0.948916	0.94124
200668_s_at	UBE2D3	ubiquitin-conjugating enzyme E2D 3 (UBC4/5 homolog, yeast)	7323	chr4q24	10.0429	9.91386	10.0727	10.0569	10.1125	10.0061	10.0375	10.0419	1008.76	1063.49	1.05426	0.344744	No		0.979979	0.978049	0.979126	0.978947	0.979351	0.977062	0.978812	0.979037
200669_s_at	UBE2D3	ubiquitin-conjugating enzyme E2D 3 (UBC4/5 homolog, yeast)	7323	chr4q24	9.31578	9.11432	9.40243	9.42181	9.44655	9.48336	9.51796	9.5141	594.301	706.413	1.18865	0.0588336	No		0.968263	0.963774	0.968084	0.968667	0.968667	0.968353	0.969924	0.969745
200670_at	XBP1	X-box binding protein 1	7494	chr22q12.1|22q12	5.88547	5.51567	5.6517	5.83955	5.79659	5.8157	5.61148	5.55228	52.0046	52.3899	1.00741	0.590911	No		0.800198	0.771558	0.775778	0.78911	0.785608	0.784352	0.769987	0.766845
200671_s_at	SPTBN1	spectrin, beta, non-erythrocytic 1	6711	chr2p21	3.61646	3.45615	3.49636	3.49571	3.54975	3.32447	3.51884	3.37218	11.602	11.0009	-1.05464	0.400114	No		0.434978	0.347713	0.38744	0.392512	0.426628	0.314719	0.407191	0.322799
200672_x_at	SPTBN1	spectrin, beta, non-erythrocytic 1	6711	chr2p21	4.7525	4.8905	5.41009	5.45387	4.8176	4.76696	4.5362	4.69436	28.2759	30.8354	1.09052	0.4952	No		0.680523	0.700992	0.754276	0.755129	0.688872	0.683261	0.654756	0.675674
200673_at	LAPTM4A	lysosomal protein transmembrane 4 alpha	9741	chr2p24.1	9.95116	10.0718	10.3657	10.3322	10.1838	10.1027	10.3677	10.0801	1032.18	1208.25	1.17058	0.135957	No		0.978453	0.980024	0.982673	0.982044	0.980338	0.978633	0.982628	0.979441
200674_s_at	RPL32	ribosomal protein L32	6161	chr3p25-p24	12.459	12.2816	12.6688	12.6589	12.6985	12.6456	12.6032	12.5905	5294.67	6401.79	1.2091	0.0409198	No		0.997172	0.996768	0.99798	0.99807	0.998294	0.9978	0.99789	0.997576
200675_at	CD81	CD81 molecule	975	chr11p15.5	9.23589	9.21089	8.47797	8.68102	8.5832	8.88101	8.57158	8.43047	597.745	389.157	-1.536	0.0129779	No		0.965839	0.966288	0.946537	0.951385	0.948826	0.954033	0.948781	0.94528
200676_s_at	UBE2L3	ubiquitin-conjugating enzyme E2L 3	7332	chr22q11.21	4.01414	4.0137	4.23837	4.34978	3.88469	4.29099	4.08511	4.01752	16.1552	17.6845	1.09466	0.354872	No		0.557346	0.554294	0.60843	0.625623	0.537146	0.620775	0.580778	0.564349
200677_at	PTTG1IP	pituitary tumor-transforming 1 interacting protein	754	chr21q22.3	8.28209	8.72532	7.89446	7.69231	7.67886	7.8582	7.86524	7.66492	362.969	219.133	-1.65639	0.00651614	No		0.939624	0.953944	0.925798	0.916326	0.913992	0.919109	0.923329	0.915204
200678_x_at	GRN	granulin	2896	chr17q21.32	8.31633	8.87471	7.53636	7.38587	7.36026	7.35236	6.81184	7.33175	386.82	157.195	-2.46077	0.00260845	No		0.941105	0.958657	0.909279	0.898999	0.898326	0.893702	0.863132	0.898281
200679_x_at	HMGB1	high-mobility group box 1	3146	chr13q12	9.68634	9.38995	10.6984	10.7183	10.7733	10.6035	10.9138	10.8657	743.477	1736.73	2.33595	3.95068e-05	Yes		0.974638	0.96943	0.986084	0.98595	0.986668	0.984513	0.987611	0.987251
200680_x_at	HMGB1	high-mobility group box 1	3146	chr13q12	10.9622	10.6163	11.8919	11.8526	11.8642	11.6966	11.7551	11.7698	1769.7	3578.29	2.02198	0.000106457	Yes		0.987925	0.986129	0.993895	0.993356	0.993985	0.992997	0.993222	0.993401
200681_at	GLO1	glyoxalase I	2739	chr6p21.3-p21.1	8.06779	7.23633	8.35509	8.4943	8.31324	8.24862	7.84935	7.79572	201.141	289.226	1.43793	0.139422	No		0.932038	0.896799	0.942901	0.945594	0.940387	0.93491	0.922341	0.920546
200682_s_at	UBE2L3	ubiquitin-conjugating enzyme E2L 3	7332	chr22q11.21	9.28048	8.89891	9.63851	9.5505	9.66329	9.62528	9.61184	9.87247	544.841	809.179	1.48516	0.0241347	No		0.967186	0.959106	0.972303	0.970822	0.972617	0.971181	0.971675	0.976298
200683_s_at	UBE2L3	ubiquitin-conjugating enzyme E2L 3	7332	chr22q11.21	7.68361	7.51545	7.96681	8.03634	8.04339	8.15504	8.0597	8.13856	193.949	268.102	1.38234	0.00807296	No		0.915608	0.910311	0.928985	0.93096	0.929838	0.930781	0.930826	0.93509
200684_s_at	UBE2L3	ubiquitin-conjugating enzyme E2L 3	7332	chr22q11.21	4.26318	4.387	4.7156	4.89314	4.57913	5.40727	4.71858	4.75984	20.0439	28.7521	1.43446	0.0833349	No		0.605872	0.630516	0.678547	0.698299	0.660457	0.748844	0.678502	0.683485
200685_at	SFRS11	splicing factor, arginine/serine-rich 11	9295	chr1p31	3.53625	3.48603	4.08913	3.93466	3.79987	4.11971	4.09687	4.02596	11.4014	16.1228	1.41411	0.0172969	No		0.402568	0.362257	0.579656	0.542622	0.512053	0.593258	0.582798	0.56592
200686_s_at	SFRS11	splicing factor, arginine/serine-rich 11	9295	chr1p31	8.80982	7.86094	9.44153	9.72176	9.4847	9.48898	9.34784	9.61862	322.998	732.782	2.26869	0.00852166	Yes		0.955649	0.926157	0.968802	0.97347	0.96961	0.968533	0.967365	0.971899
200687_s_at	SF3B3	splicing factor 3b, subunit 3, 130kDa	23450	chr16q22.1	5.5654	5.2504	5.96318	5.90548	5.95418	6.21662	5.6372	5.69859	42.4561	59.5436	1.40248	0.0578791	No		0.769538	0.743098	0.803205	0.794676	0.79939	0.815191	0.772995	0.77883
200688_at	SF3B3	splicing factor 3b, subunit 3, 130kDa	23450	chr16q22.1	4.12563	4.24388	4.10693	4.12563	4.24418	4.14433	4.10261	4.03747	18.186	17.4706	-1.04095	0.434145	No		0.580689	0.604076	0.583741	0.58621	0.611483	0.597073	0.584235	0.56794
200689_x_at	EEF1G	eukaryotic translation elongation factor 1 gamma	1937	chr11q12.3	11.8844	11.4689	11.9569	11.9566	11.782	11.7929	11.6831	11.7123	3273.52	3600.45	1.09987	0.338514	No		0.993715	0.991965	0.994254	0.993985	0.993446	0.993626	0.992683	0.993087
200690_at	HSPA9	heat shock 70kDa protein 9 (mortalin)	3313	chr5q31.1	3.16737	3.43021	3.39561	3.1513	3.31401	3.35325	3.38976	3.0874	9.84089	9.72629	-1.01178	0.578577	No		0.190376	0.333124	0.333528	0.183553	0.302599	0.332899	0.341204	0.143017
200691_s_at	HSPA9	heat shock 70kDa protein 9 (mortalin)	3313	chr5q31.1	7.25072	6.98949	8.78983	8.76617	8.62879	8.75427	8.7748	8.17962	139.113	401.404	2.88547	0.000189625	Yes		0.89433	0.885712	0.954527	0.953629	0.950352	0.950577	0.954662	0.936122
200692_s_at	HSPA9	heat shock 70kDa protein 9 (mortalin)	3313	chr5q31.1	8.18646	8.15286	9.96753	9.87421	9.99641	10.2792	10.1395	9.9462	287.947	1048.31	3.64064	1.14819e-06	Yes		0.936437	0.937245	0.97787	0.976298	0.977421	0.980653	0.980024	0.977017
200693_at	YWHAQ	tyrosine 3-monooxygenase/tryptophan 5-monooxygenase activation protein, theta polypeptide	10971	chr2p25.1	10.3137	9.99037	10.9316	10.9397	10.4916	10.5424	10.2324	10.3398	1137.82	1530.27	1.34492	0.141481	No		0.983211	0.978902	0.987655	0.987925	0.984423	0.984019	0.981102	0.982224
200694_s_at	DDX24	DEAD (Asp-Glu-Ala-Asp) box polypeptide 24	57062	chr14q32	6.74155	6.56757	7.0492	6.85783	6.64096	7.22741	6.40643	6.55912	100.744	110.673	1.09855	0.453202	No		0.865556	0.858868	0.881223	0.867083	0.85007	0.885846	0.835121	0.847466
200695_at	PPP2R1A	protein phosphatase 2, regulatory subunit A, alpha	5518	chr19q13.41	5.1772	6.09516	6.34031	6.33421	6.39014	6.91008	6.24883	5.92787	49.7345	82.058	1.64992	0.086929	No		0.731113	0.823405	0.832518	0.828208	0.831979	0.865197	0.823271	0.79912
200696_s_at	GSN	gelsolin	2934	chr9q33	9.26803	8.98119	6.07012	6.12584	6.30458	6.25354	5.21466	5.96711	558.188	63.5275	-8.78656	1.89657e-05	No		0.966782	0.961081	0.812452	0.812497	0.825919	0.818602	0.733851	0.802577
200697_at	HK1	hexokinase 1	3098	chr10q22	7.45033	7.71797	7.35595	7.51038	7.36038	7.29982	7.46874	7.47181	191.892	170.211	-1.12738	0.187631	No		0.904296	0.919424	0.900166	0.906361	0.898371	0.890246	0.904924	0.905643
200698_at	KDELR2	KDEL (Lys-Asp-Glu-Leu) endoplasmic reticulum protein retention receptor 2	11014	chr7p22.1	7.40357	7.52609	6.49895	6.45846	6.10729	6.59882	6.19721	6.23659	176.66	81.5466	-2.16637	0.000515196	No		0.901872	0.91076	0.843695	0.838264	0.81124	0.84374	0.818602	0.824438
200699_at	KDELR2	KDEL (Lys-Asp-Glu-Leu) endoplasmic reticulum protein retention receptor 2	11014	chr7p22.1	7.14854	7.11592	6.12193	6.04431	5.73045	6.22412	5.87744	6.00697	140.286	64.0386	-2.19065	0.000214923	No		0.888899	0.891772	0.816133	0.805809	0.779638	0.816178	0.793015	0.805629
200700_s_at	KDELR2	KDEL (Lys-Asp-Glu-Leu) endoplasmic reticulum protein retention receptor 2	11014	chr7p22.1	9.33357	9.53089	8.70162	8.63205	8.49162	8.7832	8.70215	8.47413	690.852	396.395	-1.74284	0.000896652	No		0.968712	0.971989	0.952507	0.949903	0.946312	0.951564	0.952372	0.946627
200701_at	NPC2	Niemann-Pick disease, type C2	10577	chr14q24.3	10.3149	10.7099	10.5156	10.4237	10.4586	10.3542	10.7277	10.4815	1460.68	1441.68	-1.01318	0.578274	No		0.983256	0.986713	0.984379	0.983166	0.984064	0.981416	0.986084	0.983705
200702_s_at	DDX24	DEAD (Asp-Glu-Ala-Asp) box polypeptide 24	57062	chr14q32	6.37639	6.1831	5.93186	5.99802	5.90862	6.20206	5.76858	5.85654	77.6949	61.5754	-1.26178	0.0723604	No		0.840284	0.831081	0.800332	0.802307	0.79526	0.814248	0.783723	0.792836
200703_at	DYNLL1	dynein, light chain, LC8-type 1	8655	chr12q24.23	8.94985	8.84174	10.126	10.0268	10.2053	10.1848	10.2096	10.0492	476.324	1123.38	2.35843	3.05653e-06	Yes		0.959689	0.957445	0.97971	0.978498	0.980518	0.97953	0.980742	0.979126
200704_at	LITAF	lipopolysaccharide-induced TNF factor	9516	chr16p13.13	7.8225	7.01893	9.03602	9.02799	8.92642	9.26123	8.65172	8.76579	171.34	492.801	2.87616	0.00143882	Yes		0.921129	0.887373	0.960363	0.959689	0.9574	0.96337	0.950981	0.953764
200705_s_at	EEF1B2	eukaryotic translation elongation factor 1 beta 2	1933	chr2q33-q34	11.2475	10.7021	11.4443	11.4246	11.4235	11.4107	11.5025	11.4326	2012.54	2777.77	1.38023	0.0378533	No		0.98999	0.986668	0.991112	0.990932	0.990887	0.990798	0.991561	0.991157
200706_s_at	LITAF	lipopolysaccharide-induced TNF factor	9516	chr16p13.13	5.101	5.16471	6.36196	6.14497	6.20506	6.45844	6.03765	5.86254	35.0867	72.426	2.0642	0.00146501	Yes		0.722494	0.733223	0.834313	0.813709	0.819231	0.832563	0.806437	0.793285
200707_at	PRKCSH	protein kinase C substrate 80K-H	5589	chr19p13.2	4.56034	4.7658	4.75482	5.02744	5.09558	4.58576	5.02744	4.53639	25.3352	28.5992	1.12884	0.352265	No		0.653948	0.686134	0.683665	0.713112	0.721596	0.660188	0.7141	0.65516
200708_at	GOT2	glutamic-oxaloacetic transaminase 2, mitochondrial (aspartate aminotransferase 2)	2806	chr16q21	6.03124	6.21517	6.26344	6.41468	6.18538	6.62824	5.9943	5.99626	69.7056	75.9539	1.08964	0.433259	No		0.813889	0.833595	0.826817	0.834717	0.817839	0.84567	0.802218	0.804597
200709_at	FKBP1A	FK506 binding protein 1A, 12kDa	2280	chr20p13	8.11973	8.01896	7.20522	7.4569	7.34491	7.52082	6.94104	7.26215	268.605	156.336	-1.71813	0.0101884	No		0.934058	0.932666	0.890874	0.903219	0.897248	0.902949	0.873232	0.8946
200710_at	ACADVL	acyl-CoA dehydrogenase, very long chain	37	chr17p13-p11	8.82997	9.12772	7.46611	7.70135	7.30115	7.44675	7.60851	7.49463	504.546	181.407	-2.78129	1.72494e-05	No		0.956053	0.964313	0.906271	0.916685	0.895049	0.89873	0.911478	0.907259
200711_s_at	SKP1	S-phase kinase-associated protein 1	6500	chr5q31	8.01608	7.77236	8.21279	8.27146	8.42387	8.36207	8.36357	8.17967	237.902	315.663	1.32686	0.0298558	No		0.930107	0.922252	0.938816	0.939265	0.944158	0.93931	0.942452	0.936167
200712_s_at	MAPRE1	microtubule-associated protein, RP/EB family, member 1	22919	chr20q11.1-q11.23	6.8712	6.80287	7.37339	7.38176	7.35268	7.45878	7.38709	7.44955	114.328	168.96	1.47786	0.000514608	No		0.87404	0.873906	0.901243	0.898595	0.897877	0.899313	0.900076	0.904475
200713_s_at	MAPRE1	microtubule-associated protein, RP/EB family, member 1	22919	chr20q11.1-q11.23	8.77815	8.64704	9.61257	9.40331	9.39816	9.81192	9.28397	9.23269	419.52	702.866	1.67541	0.0195281	Yes		0.954707	0.951879	0.971989	0.968263	0.967635	0.974278	0.965839	0.964493
200714_x_at	OS9	osteosarcoma amplified 9, endoplasmic reticulum lectin	10956	chr12q13	7.33577	7.8931	6.91069	6.88078	6.7018	6.79203	7.28948	6.79797	195.963	119.053	-1.64601	0.0314619	No		0.898505	0.927549	0.873008	0.869327	0.855142	0.856983	0.893926	0.865422
200715_x_at	RPL13A	ribosomal protein L13a	23521	chr19q13.3	11.0787	10.9373	11.0559	11.1481	10.9693	10.5936	10.9453	10.8021	2059.4	1936.26	-1.06359	0.459674	No		0.989047	0.988508	0.988733	0.989406	0.988104	0.984334	0.988015	0.986623
200716_x_at	RPL13A	ribosomal protein L13a	23521	chr19q13.3	12.3067	11.9561	12.3327	12.2111	12.2473	12.1802	12.324	12.3339	4486.6	4944.15	1.10198	0.269893	No		0.996229	0.994793	0.99614	0.995736	0.99605	0.995556	0.996229	0.996274
200717_x_at	RPL7	ribosomal protein L7	6129	chr8q21.11	12.7166	12.525	12.8298	12.8127	12.781	12.7753	12.7942	12.6295	6298.55	6986.82	1.10927	0.194935	No		0.998249	0.9978	0.998788	0.998653	0.998653	0.998698	0.998833	0.998025
200718_s_at	SKP1	S-phase kinase-associated protein 1	6500	chr5q31	11.3633	11.4103	11.3147	11.4574	11.4728	11.514	11.2896	11.4022	2677.73	2718.26	1.01514	0.554837	No		0.990618	0.991651	0.990259	0.991067	0.991067	0.991426	0.990214	0.991067
200719_at	SKP1	S-phase kinase-associated protein 1	6500	chr5q31	7.38058	7.37344	7.98281	8.00781	8.10915	8.38869	8.05544	8.0698	166.227	274.809	1.65322	0.00259073	Yes		0.900974	0.903667	0.929973	0.929928	0.932756	0.940118	0.930646	0.932576
200720_s_at	ACTR1A	ARP1 actin-related protein 1 homolog A, centractin alpha (yeast)	10121	chr10q24.32	5.29226	5.77643	4.53507	5.05103	5.08499	5.22193	5.26898	5.18053	46.3451	33.2917	-1.39209	0.110366	No		0.743323	0.796113	0.654621	0.715357	0.720339	0.731517	0.739328	0.730125
200721_s_at	ACTR1A	ARP1 actin-related protein 1 homolog A, centractin alpha (yeast)	10121	chr10q24.32	5.64921	5.51188	5.23394	5.36207	5.6076	5.59551	4.6316	4.70107	47.8532	36.4698	-1.31213	0.256578	No		0.778022	0.771289	0.736904	0.746689	0.76882	0.764959	0.66746	0.676213
200722_s_at	CAPRIN1	cell cycle associated protein 1	4076	chr11p13	5.33092	5.06161	5.64938	5.8233	5.55956	5.83553	5.42268	5.58662	36.6633	50.0805	1.36596	0.0436045	No		0.747453	0.720743	0.775643	0.788032	0.76487	0.785743	0.753423	0.769673
200723_s_at	CAPRIN1	cell cycle associated protein 1	4076	chr11p13	7.63438	6.9099	8.04065	8.2539	7.9842	8.07115	7.75199	7.8206	154.572	253.718	1.64142	0.0369992	Yes		0.913408	0.880639	0.932217	0.938502	0.927638	0.927504	0.917763	0.921578
200724_at	RPL10	ribosomal protein L10	6134	chrXq28	3.2029	3.24413	3.32701	3.10156	3.22363	3.09844	3.2782	3.2364	9.34061	9.2591	-1.0088	0.578585	No		0.212147	0.222023	0.292499	0.151457	0.241954	0.163532	0.274364	0.241415
200725_x_at	RPL10	ribosomal protein L10	6134	chrXq28	12.2799	11.8976	12.166	12.1634	12.1359	12.5894	12.0968	12.1121	4355.93	4739.75	1.08811	0.414323	No		0.996095	0.994568	0.995511	0.995511	0.995466	0.997531	0.995287	0.995556
200726_at	PPP1CC	protein phosphatase 1, catalytic subunit, gamma isozyme	5501	chr12q24.1-q24.2	9.50846	9.47118	10.9866	11.0406	10.894	10.7611	11.2931	11.0023	718.985	2042.74	2.84114	2.05278e-05	Yes		0.97172	0.971001	0.988015	0.988463	0.987251	0.98568	0.990304	0.988329
200727_s_at	ACTR2	ARP2 actin-related protein 2 homolog (yeast)	10097	chr2p14	3.48558	4.34463	3.91511	4.15638	3.85729	3.97159	3.87151	3.91511	15.0856	15.4318	1.02295	0.573599	No		0.378597	0.623558	0.537236	0.592988	0.530098	0.562464	0.532747	0.539166
200728_at	ACTR2	ARP2 actin-related protein 2 homolog (yeast)	10097	chr2p14	6.69121	6.46197	6.82242	6.7534	6.22255	6.26542	6.24838	6.24296	95.4445	85.9756	-1.11013	0.417525	No		0.86201	0.851506	0.867083	0.859496	0.820218	0.820083	0.823226	0.824932
200729_s_at	ACTR2	ARP2 actin-related protein 2 homolog (yeast)	10097	chr2p14	6.6821	6.72208	6.77725	7.11916	6.29928	6.75651	6.65205	6.73761	104.119	105.686	1.01505	0.583551	No		0.861157	0.869103	0.863626	0.884275	0.82538	0.854424	0.852538	0.860798
200730_s_at	PTP4A1	protein tyrosine phosphatase type IVA, member 1	7803	chr6q12	6.05581	6.18052	6.22512	6.11411	6.16678	6.23776	6.11785	5.41859	69.4627	66.1057	-1.05078	0.532953	No		0.815505	0.830677	0.824213	0.811599	0.816223	0.817031	0.812542	0.754455
200731_s_at	PTP4A1	protein tyrosine phosphatase type IVA, member 1	7803	chr6q12	5.75478	5.45334	4.35452	4.56967	4.53475	4.94584	4.77469	4.67288	48.6397	24.9689	-1.94802	0.0035567	No		0.787853	0.764914	0.629349	0.657853	0.654487	0.704	0.68555	0.672802
200732_s_at	PTP4A1	protein tyrosine phosphatase type IVA, member 1	7803	chr6q12	8.70427	8.20491	6.33408	6.36205	6.28232	6.564	6.69721	6.67388	350.82	89.6103	-3.91495	1.73144e-05	No		0.952821	0.938412	0.832069	0.830992	0.824797	0.841137	0.856264	0.856489
200733_s_at	PTP4A1	protein tyrosine phosphatase type IVA, member 1	7803	chr6q12	6.93594	6.89024	6.42992	6.56731	6.45671	6.43746	6.4433	6.11919	120.517	84.9759	-1.41825	0.0268952	No		0.877228	0.879562	0.839341	0.846344	0.837501	0.831216	0.837411	0.814876
200734_s_at	ARF3	ADP-ribosylation factor 3	377	chr12q13	9.81449	9.76256	10.2025	10.1114	10.0955	10.0314	10.1321	10.1331	884.38	1111	1.25625	0.0265839	No		0.976523	0.976029	0.980787	0.979351	0.979126	0.977376	0.979845	0.979934
200735_x_at	NACA	nascent polypeptide-associated complex alpha subunit	4666	chr12q23-q24.1	11.2107	10.9136	11.3794	11.3223	11.2592	11.4067	11.8503	11.7057	2138.22	2870.88	1.34265	0.0970743	No		0.98972	0.988194	0.990708	0.990349	0.990079	0.990753	0.993715	0.992997
200736_s_at	GPX1	glutathione peroxidase 1	2876	chr3p21.3	9.7633	9.66095	8.83085	8.81827	8.86719	8.71685	8.53795	8.54969	838.765	421.717	-1.98893	0.000235831	No		0.975939	0.974368	0.955335	0.954841	0.955829	0.949544	0.947839	0.948647
200737_at	PGK1	phosphoglycerate kinase 1	5230	chrXq13	6.99941	6.71399	7.91909	8.04576	8.0879	8.65854	8.16286	8.56297	115.897	302.234	2.60778	0.00194725	Yes		0.880549	0.868564	0.92701	0.931454	0.931723	0.947659	0.935539	0.949051
200738_s_at	PGK1	phosphoglycerate kinase 1	5230	chrXq13	9.5414	9.03755	10.3002	10.3124	10.4583	10.9153	10.5014	10.7924	625.764	1495.79	2.39034	0.00296335	Yes		0.972303	0.962338	0.982179	0.981865	0.984019	0.986982	0.984019	0.986488
200739_s_at	SUMO3	SMT3 suppressor of mif two 3 homolog 3 (S. cerevisiae)	6612	chr21q22.3	4.93452	5.08563	4.7914	4.91749	4.76442	5.03737	4.97543	5.14677	32.2243	30.6712	-1.05064	0.462747	No		0.702877	0.723392	0.688243	0.700723	0.682857	0.713426	0.708937	0.727252
200740_s_at	SUMO3	SMT3 suppressor of mif two 3 homolog 3 (S. cerevisiae)	6612	chr21q22.3	7.88205	7.08664	7.64025	7.41577	7.87552	7.96318	7.43849	7.75277	179.066	205.215	1.14603	0.38761	No		0.924092	0.89029	0.914172	0.901109	0.922835	0.923329	0.903129	0.918346
200741_s_at	RPS27	ribosomal protein S27	6232	chr1q21	12.5803	12.3526	12.6156	12.4912	12.5085	12.481	12.5047	12.3782	5659.57	5778.66	1.02104	0.537034	No		0.9978	0.997037	0.997666	0.997037	0.997127	0.996768	0.997127	0.996454
200742_s_at	TPP1	tripeptidyl peptidase I	1200	chr11p15	6.00354	6.35558	4.3943	4.33473	4.42876	4.38518	4.21594	4.18766	72.4826	20.0347	-3.61785	1.23277e-06	No		0.811734	0.843381	0.635139	0.623154	0.639179	0.633972	0.604435	0.599856
200743_s_at	TPP1	tripeptidyl peptidase I	1200	chr11p15	7.10414	7.50508	4.84462	4.80211	5.09843	4.8493	4.71995	4.87997	158.091	29.1562	-5.42221	3.53369e-07	No		0.887148	0.909862	0.694034	0.687795	0.721821	0.693361	0.678772	0.697805
200744_s_at	GNB1	guanine nucleotide binding protein (G protein), beta polypeptide 1	2782	chr1p36.33	7.41303	7.62277	7.91029	7.95751	7.92782	8.1393	7.94608	7.77785	183.279	246.107	1.3428	0.0303686	No		0.90259	0.915384	0.926606	0.927504	0.924945	0.930107	0.926561	0.919648
200745_s_at	GNB1	guanine nucleotide binding protein (G protein), beta polypeptide 1	2782	chr1p36.33	9.34579	10.0187	8.73154	8.58023	8.74593	8.94035	8.76492	8.43062	821.584	415.565	-1.97703	0.0102334	No		0.969071	0.979396	0.953315	0.948602	0.95327	0.955245	0.954392	0.945325
200746_s_at	GNB1	guanine nucleotide binding protein (G protein), beta polypeptide 1	2782	chr1p36.33	8.88368	9.08239	8.00814	8.10101	8.20965	8.39669	8.02273	8.09667	506.015	281.921	-1.79488	0.00118052	No		0.957804	0.963146	0.931185	0.933564	0.936796	0.940342	0.929479	0.933474
200747_s_at	NUMA1	nuclear mitotic apparatus protein 1	4926	chr11q13	5.9856	6.01167	5.4256	5.1667	5.38219	5.45798	5.50555	5.46966	63.9396	42.2617	-1.51294	0.00461127	No		0.810118	0.815415	0.755847	0.72815	0.748575	0.753378	0.76047	0.759079
200748_s_at	FTH1	ferritin, heavy polypeptide 1	2495	chr11q13	13.0551	13.2915	10.7659	10.8641	10.9021	11.0947	11.216	11.08	9237.48	2029.82	-4.55089	1.1413e-06	No		0.999506	0.99991	0.986758	0.987386	0.987386	0.988688	0.98981	0.988823
200749_at	---	---	---	---	5.63598	4.46857	5.40309	5.22018	5.63143	5.76464	6.03776	5.862	33.1807	50.3244	1.51668	0.154972	No		0.776631	0.644342	0.753737	0.733402	0.77093	0.780087	0.806527	0.79315
200750_s_at	RAN	RAN, member RAS oncogene family	5901	chr12q24.3	10.1635	9.2582	11.0209	11.1363	11.0647	11.0605	11.3306	11.3349	838.013	2284.97	2.72665	0.00156145	Yes		0.981775	0.967051	0.988553	0.989182	0.988778	0.988508	0.990573	0.990483
200751_s_at	HNRNPC	heterogeneous nuclear ribonucleoprotein C (C1/C2)	3183	chr14q11.2	9.11338	8.94373	9.93498	10.1435	10.0266	10.1615	10.4895	10.2572	522.234	1151.15	2.20428	0.000446558	Yes		0.96355	0.960228	0.977196	0.979979	0.97787	0.979261	0.983885	0.981461
200752_s_at	CAPN1	calpain 1, (mu/I) large subunit	823	chr11q13	4.10937	4.15594	4.57328	4.4104	4.17535	4.10756	4.03457	4.14236	17.541	18.9036	1.07768	0.427132	No		0.576873	0.587557	0.660277	0.63487	0.599003	0.590385	0.571711	0.589666
200753_x_at	SFRS2	splicing factor, arginine/serine-rich 2	6427	chr17q25.1	5.71537	4.82866	7.59584	7.6047	7.72344	8.28835	8.14178	8.29917	38.6398	245.949	6.36517	0.00012572	Yes		0.783948	0.693136	0.911972	0.911703	0.915698	0.935988	0.934731	0.940791
200754_x_at	SFRS2	splicing factor, arginine/serine-rich 2	6427	chr17q25.1	8.24012	7.16648	9.94068	9.63646	10.0859	10.1793	10.358	10.7476	208.413	1142.5	5.48193	0.000761784	Yes		0.938322	0.894016	0.977376	0.972169	0.979037	0.979396	0.982493	0.985995
200755_s_at	CALU	calumenin	813	chr7q32.1	7.0283	7.42442	5.7818	5.78038	5.91476	6.07149	5.42887	5.58352	149.744	54.1968	-2.76298	0.000349794	No		0.882569	0.905598	0.787224	0.784845	0.795843	0.803878	0.754276	0.769448
200756_x_at	CALU	calumenin	813	chr7q32.1	7.66243	8.05361	5.75576	5.23554	5.63122	5.71937	5.87253	5.77379	232.006	50.7277	-4.57355	1.07765e-05	No		0.914576	0.933743	0.785115	0.735063	0.770885	0.776002	0.792881	0.785743
200757_s_at	CALU	calumenin	813	chr7q32.1	9.78711	10.2885	8.36601	8.55966	8.41999	8.38107	8.42658	7.98422	1051.2	327.705	-3.20777	8.66938e-05	No		0.976164	0.983256	0.943664	0.948063	0.943978	0.939803	0.944696	0.928716
200758_s_at	NFE2L1	nuclear factor (erythroid-derived 2)-like 1	4779	chr17q21.3	7.63518	7.90149	7.81953	7.91033	7.87999	7.71346	7.87778	7.85343	218.023	229.511	1.05269	0.415188	No		0.913453	0.927997	0.922521	0.925708	0.923194	0.912421	0.923823	0.92297
200759_x_at	NFE2L1	nuclear factor (erythroid-derived 2)-like 1	4779	chr17q21.3	7.21264	7.83045	7.34194	7.30967	7.24222	6.93221	7.28616	7.3695	183.743	151.897	-1.20965	0.215598	No		0.892041	0.924451	0.899223	0.895408	0.891727	0.867217	0.893657	0.900435
200760_s_at	ARL6IP5	ADP-ribosylation-like factor 6 interacting protein 5	10550	chr3p14	8.88584	8.1054	6.89719	7.1506	6.73053	6.57848	6.57659	6.22473	360.94	103.466	-3.48848	0.00146296	No		0.957939	0.935539	0.871976	0.885981	0.856848	0.842259	0.846658	0.823585
200761_s_at	ARL6IP5	ADP-ribosylation-like factor 6 interacting protein 5	10550	chr3p14	10.3298	9.93009	8.23997	8.62641	8.31862	8.08458	8.01908	7.59194	1120.5	283.414	-3.95358	0.000367108	No		0.983391	0.978318	0.939399	0.949769	0.940701	0.927863	0.929434	0.912286
200762_at	DPYSL2	dihydropyrimidinase-like 2	1808	chr8p22-p21	8.37202	8.11914	8.59192	8.63027	8.59524	8.60819	8.52964	8.45647	303.506	379.675	1.25097	0.04034	No		0.94308	0.935853	0.94941	0.949814	0.94923	0.946806	0.947569	0.945998
200763_s_at	RPLP1	ribosomal protein, large, P1	6176	chr15q22	12.07	11.8447	12.2094	12.266	12.2366	12.3058	12.0281	12.0463	3976.64	4646.81	1.16853	0.137233	No		0.994972	0.994299	0.995736	0.99596	0.99596	0.99614	0.994838	0.995197
200764_s_at	CTNNA1	catenin (cadherin-associated protein), alpha 1, 102kDa	1495	chr5q31	6.94283	6.82106	7.45663	7.51614	7.51914	7.53236	7.68637	7.48671	117.943	185.194	1.5702	0.00068202	Yes		0.877542	0.874938	0.906047	0.907079	0.906091	0.903533	0.914935	0.906765
200765_x_at	CTNNA1	catenin (cadherin-associated protein), alpha 1, 102kDa	1495	chr5q31	6.43224	6.35707	6.83949	6.97816	6.93531	7.03048	6.74114	6.7856	84.1362	118.195	1.40481	0.0152712	No		0.844862	0.843471	0.86825	0.876061	0.871751	0.872694	0.859407	0.8643
200766_at	CTSD	cathepsin D	1509	chr11p15.5	3.34615	3.41345	3.29087	3.24233	3.43195	3.43007	3.23431	3.43356	10.4093	10.1531	-1.02523	0.519386	No		0.30233	0.322979	0.271311	0.242806	0.368676	0.374916	0.247206	0.35696
200767_s_at	FAM120A	family with sequence similarity 120A	23196	chr9q22.31	5.22242	5.03006	4.11101	4.11987	3.94064	3.83537	3.8225	4.21904	34.9263	16.0898	-2.17071	0.000234547	No		0.736275	0.717107	0.584594	0.584594	0.550164	0.52956	0.518472	0.604929
200768_s_at	MAT2A	methionine adenosyltransferase II, alpha	4144	chr2p11.2	8.30159	7.30891	7.73031	6.90927	7.90353	7.47885	8.90032	9.31852	223.673	263.222	1.17681	0.521941	No		0.940387	0.899942	0.918526	0.871661	0.924002	0.900525	0.957535	0.966019
200769_s_at	MAT2A	methionine adenosyltransferase II, alpha	4144	chr2p11.2	3.773	3.69279	4.84878	4.13795	4.17864	4.83972	4.23971	4.34732	13.2958	21.5859	1.62352	0.0507661	No		0.492212	0.452664	0.694708	0.588724	0.599587	0.692059	0.60834	0.626386
200770_s_at	LAMC1	laminin, gamma 1 (formerly LAMB2)	3915	chr1q31	7.6438	7.11452	6.18921	6.15582	5.70401	5.68702	5.50162	5.41295	166.475	54.7621	-3.03996	0.00192513	No		0.913768	0.891592	0.821385	0.814652	0.777349	0.773533	0.760022	0.753782
200771_at	LAMC1	laminin, gamma 1 (formerly LAMB2)	3915	chr1q31	9.19413	8.91482	8.53118	8.72638	8.57051	8.70342	8.28942	8.15537	531.702	361.048	-1.47266	0.0467466	No		0.965211	0.95951	0.948063	0.952238	0.948467	0.949006	0.940073	0.935494
200772_x_at	PTMA	prothymosin, alpha	5757	chr2q35-q36	11.602	11.2756	12.5323	12.5815	12.546	12.5567	12.8097	12.6027	2776.02	6229.17	2.24392	5.61747e-05	Yes		0.992099	0.990798	0.997262	0.997576	0.997352	0.997217	0.998923	0.997666
200773_x_at	PTMA	prothymosin, alpha	5757	chr2q35-q36	11.2164	11.0352	11.8531	11.9485	11.8043	11.8784	11.9529	11.8327	2234.53	3764.73	1.68479	0.000175536	Yes		0.989765	0.989182	0.993805	0.99394	0.993536	0.99394	0.994209	0.99403
200774_at	FAM120A	family with sequence similarity 120A	23196	chr9q22.31	10.3906	9.90455	8.32398	8.56682	8.49762	8.28824	8.48216	8.30468	1134.29	340.281	-3.33339	1.12813e-05	No		0.98375	0.977914	0.941958	0.948243	0.946671	0.935943	0.946851	0.940971
200775_s_at	HNRNPK	heterogeneous nuclear ribonucleoprotein K	3190	chr9q21.32-q21.33	9.84196	9.86717	10.4523	10.5885	10.5472	10.6035	10.4477	10.5004	925.807	1471.7	1.58964	0.000248098	Yes		0.976972	0.977466	0.98375	0.985052	0.984962	0.984468	0.983436	0.984154
200776_s_at	BZW1 /// BZW1L1	basic leucine zipper and W2 domains 1 /// basic leucine zipper and W2 domains 1 like 1	151579 /// 9689	chr2q33 /// chr3q13.31	9.45527	9.62505	7.18344	7.0701	7.17911	7.28969	7.01655	7.15107	744.515	141.86	-5.24822	2.53701e-08	No		0.971091	0.973695	0.889707	0.881717	0.888136	0.889617	0.878036	0.887283
200777_s_at	BZW1	basic leucine zipper and W2 domains 1	9689	chr2q33	10.2835	9.8322	8.51983	8.56963	8.60227	8.39077	8.42978	8.41991	1065.89	359.214	-2.96728	1.02241e-05	No		0.982852	0.976882	0.947704	0.948377	0.949499	0.940207	0.944786	0.944831
200778_s_at	2011-09-02	septin 2	4735	chr2q37	4.92701	4.57057	5.12894	5.06638	5.2039	4.90387	4.67191	4.81147	26.8861	31.2203	1.16121	0.269553	No		0.701755	0.659155	0.725816	0.717242	0.731382	0.699286	0.672128	0.690084
200779_at	ATF4	activating transcription factor 4 (tax-responsive enhancer element B67)	468	chr22q13.1	8.10555	9.01485	9.62489	9.37198	9.74744	9.31417	9.68859	9.60125	377.466	753.808	1.99702	0.0262416	Yes		0.933474	0.961889	0.972079	0.967365	0.973785	0.964807	0.973426	0.97172
200780_x_at	GNAS	GNAS complex locus	2778	chr20q13.3	11.2167	11.5257	11.5042	11.5853	11.736	11.5593	11.4765	11.6411	2648.89	3069.39	1.15875	0.151418	No		0.98981	0.992324	0.991606	0.991695	0.992997	0.991785	0.991426	0.992369
200781_s_at	RPS15A	ribosomal protein S15a	6210	chr16p	12.5687	12.4124	12.8228	12.8004	12.7175	12.7658	12.9178	12.7907	5754.69	7143.9	1.24141	0.0349455	No		0.997756	0.997352	0.998743	0.998564	0.998384	0.998608	0.999327	0.998788
200782_at	ANXA5	annexin A5	308	chr4q26-q28|4q28-q32	9.09483	8.44247	8.12154	7.85887	8.38886	7.9042	7.73327	7.7867	436.14	249.963	-1.74482	0.0345245	No		0.962697	0.946986	0.936122	0.923105	0.94326	0.921219	0.916955	0.920142
200783_s_at	STMN1	stathmin 1	3925	chr1p36.1-p35	5.26919	4.67324	5.81032	6.08753	5.9287	5.90156	5.89596	5.89935	31.3678	60.5717	1.93101	0.00244445	Yes		0.741213	0.672981	0.789424	0.80913	0.796876	0.790816	0.794766	0.796382
200784_s_at	LRP1	low density lipoprotein receptor-related protein 1	4035	chr12q13-q14	5.60938	5.91792	5.39074	4.92085	5.15951	5.07092	5.12729	5.03673	54.329	34.7195	-1.5648	0.0194385	No		0.774207	0.807604	0.752345	0.701037	0.727073	0.716614	0.724469	0.715087
200785_s_at	LRP1	low density lipoprotein receptor-related protein 1	4035	chr12q13-q14	5.29618	6.01477	4.46585	4.27631	4.5173	4.46283	4.38687	4.52015	50.4042	21.6789	-2.32504	0.00100163	No		0.743816	0.815684	0.645509	0.613144	0.651793	0.643579	0.633434	0.652063
200786_at	PSMB7	proteasome (prosome, macropain) subunit, beta type, 7	5695	chr9q34.11-q34.12	9.61127	9.18759	9.59853	9.46876	9.51126	9.75612	9.59718	9.62739	675.322	772.401	1.14375	0.22132	No		0.973515	0.965615	0.97163	0.969341	0.970059	0.973336	0.971271	0.972124
200787_s_at	PEA15	phosphoprotein enriched in astrocytes 15	8682	chr1q21.1	5.55131	6.31504	5.01438	5.18026	5.23995	5.51437	4.59024	4.85159	61.1031	33.4778	-1.82518	0.0474729	No		0.76864	0.840553	0.713247	0.729407	0.735018	0.758271	0.662073	0.694663
200788_s_at	PEA15	phosphoprotein enriched in astrocytes 15	8682	chr1q21.1	9.63454	9.99411	8.71512	8.73031	8.85935	8.76316	8.25382	8.20919	900.34	384.941	-2.3389	0.00390469	No		0.97383	0.978992	0.953091	0.952417	0.955604	0.950891	0.938771	0.937334
200789_at	ECH1	enoyl CoA hydratase 1, peroxisomal	1891	chr19q13.1	6.18193	6.47668	6.84834	6.98709	6.73428	6.59878	6.70608	6.63892	80.4101	107.803	1.34066	0.0457214	No		0.826458	0.852359	0.868833	0.876689	0.857072	0.843695	0.856758	0.854065
200790_at	ODC1	ornithine decarboxylase 1	4953	chr2p25	6.77731	5.40073	9.38761	9.18725	9.28225	9.0908	9.66964	9.51268	68.0733	654.857	9.61989	5.23774e-05	Yes		0.86798	0.760066	0.967725	0.963595	0.965345	0.95942	0.972977	0.9697
200791_s_at	IQGAP1	IQ motif containing GTPase activating protein 1	8826	chr15q26.1	8.31307	8.57754	7.65428	7.76328	7.58127	7.6799	7.42759	7.59953	348.57	196.399	-1.77481	0.000742498	No		0.940926	0.950397	0.915069	0.919065	0.909458	0.910895	0.902411	0.912511
200792_at	XRCC6	X-ray repair complementing defective repair in Chinese hamster cells 6	2547	chr22q13.2-q13.31	9.43131	8.90182	10.1327	10.1752	9.99668	10.0761	9.83798	9.90105	574.661	1038.26	1.80673	0.00606353	Yes		0.970597	0.95924	0.979755	0.980338	0.977466	0.978184	0.97567	0.976613
200793_s_at	ACO2	aconitase 2, mitochondrial	50	chr22q11.2-q13.31|22q13.2	5.61281	5.89913	6.05872	6.44973	6.07196	6.07683	6.04218	5.72642	54.0404	67.2273	1.24402	0.167585	No		0.774566	0.805854	0.811555	0.83759	0.808906	0.804462	0.806796	0.781434
200794_x_at	DAZAP2	DAZ associated protein 2	9802	chr12q12	7.98473	7.83887	6.34911	6.41895	6.46299	6.34371	7.10001	6.78765	240.818	95.4763	-2.52228	0.00225583	No		0.928536	0.92499	0.833326	0.835211	0.838039	0.825425	0.882884	0.864479
200795_at	SPARCL1	SPARC-like 1 (hevin)	8404	chr4q22.1	3.13626	3.22719	3.31544	3.29297	3.28461	3.23952	3.14223	3.1767	9.07391	9.46046	1.0426	0.423928	No		0.171388	0.209364	0.28617	0.276788	0.283297	0.258697	0.18674	0.202496
200796_s_at	MCL1	myeloid cell leukemia sequence 1 (BCL2-related)	4170	chr1q21	3.44278	3.69733	3.36791	3.2327	3.36259	3.20952	3.36225	3.4934	11.8766	10.1125	-1.17445	0.122452	No		0.356646	0.45428	0.317727	0.237914	0.331328	0.240472	0.325807	0.38744
200797_s_at	MCL1	myeloid cell leukemia sequence 1 (BCL2-related)	4170	chr1q21	10.6056	10.9933	8.47194	8.51542	8.48298	8.49554	8.32954	8.23107	1782.22	342.766	-5.19951	2.84659e-07	No		0.985591	0.988867	0.946223	0.946357	0.945863	0.943215	0.941599	0.937873
200798_x_at	MCL1	myeloid cell leukemia sequence 1 (BCL2-related)	4170	chr1q21	7.80214	8.03636	6.03846	5.85745	6.16734	6.20904	6.12553	6.44839	242.064	70.5725	-3.43001	1.50823e-05	No		0.920277	0.933205	0.810298	0.790457	0.816268	0.814742	0.813305	0.839521
200799_at	HSPA1A	heat shock 70kDa protein 1A	3303	chr6p21.3	7.28992	7.57528	6.67797	6.82406	6.44312	6.95946	6.73972	6.35012	172.757	101.528	-1.70156	0.0260128	No		0.896171	0.913723	0.856264	0.864704	0.836648	0.868699	0.859272	0.833236
200800_s_at	HSPA1A /// HSPA1B	heat shock 70kDa protein 1A /// heat shock 70kDa protein 1B	3303 /// 3304	chr6p21.3	8.01674	8.33561	7.5779	7.80649	7.3315	8.00678	7.64788	7.35431	289.251	196.83	-1.46954	0.0633922	No		0.930152	0.942811	0.911299	0.921085	0.896934	0.924945	0.913498	0.899448
200801_x_at	ACTB	actin, beta	60	chr7p15-p12	11.3943	11.7338	12.363	12.3526	12.3775	12.4581	12.0272	12.2019	3027.82	5031.3	1.66169	0.00915651	Yes		0.990843	0.993671	0.996274	0.996499	0.996544	0.996588	0.994748	0.99578
200802_at	SARS	seryl-tRNA synthetase	6301	chr1p13.3-p13.1	7.02915	6.67075	8.0675	8.05634	7.95638	8.06544	8.1969	7.80748	115.356	260.476	2.25803	0.000142569	Yes		0.882614	0.865556	0.933519	0.931813	0.926202	0.927324	0.936571	0.92086
200803_s_at	TMBIM6	transmembrane BAX inhibitor motif containing 6	7009	chr12q12-q13	9.36113	9.74298	8.62127	8.36516	8.48819	8.69069	9.08295	8.63843	750.679	401.09	-1.8716	0.0171337	No		0.969341	0.97576	0.950352	0.942227	0.946133	0.948647	0.961305	0.950846
200804_at	TMBIM6	transmembrane BAX inhibitor motif containing 6	7009	chr12q12-q13	5.64695	5.72627	5.99839	5.89279	6.05969	5.97136	6.33646	6.27296	51.504	68.054	1.32133	0.0564126	No		0.777798	0.792073	0.807021	0.793599	0.807963	0.796472	0.830184	0.82758
200805_at	LMAN2	lectin, mannose-binding 2	10960	chr5q35.3	7.49415	7.74653	6.9909	7.06238	7.06411	7.01336	7.18317	7.26604	196.767	136.87	-1.43762	0.0167145	No		0.906855	0.921085	0.877946	0.881178	0.880594	0.871796	0.887462	0.894779
200806_s_at	HSPD1	heat shock 60kDa protein 1 (chaperonin)	3329	chr2q33.1	9.00405	7.86734	10.1004	10.1353	10.1829	10.3794	10.2549	10.331	346.256	1201.52	3.47002	0.000953783	Yes		0.961126	0.926381	0.979396	0.979665	0.980294	0.981685	0.981416	0.982134
200807_s_at	HSPD1	heat shock 60kDa protein 1 (chaperonin)	3329	chr2q33.1	11.2558	10.535	12.136	12.1475	12.1509	12.2203	11.9486	11.9816	1904.76	4382.32	2.30072	0.00130979	Yes		0.990035	0.985366	0.995466	0.995421	0.995646	0.995691	0.994119	0.994793
200808_s_at	ZYX	zyxin	7791	chr7q32	4.42294	5.21962	4.60115	4.91071	4.75086	4.96111	4.88439	4.66	28.2716	27.7555	-1.01859	0.580243	No		0.633119	0.739776	0.664721	0.700004	0.68142	0.705661	0.698658	0.67123
200809_x_at	RPL12	ribosomal protein L12	6136	chr9q34	13.083	13.024	13.0265	13.0068	12.8841	12.9482	12.848	12.8985	8501.55	7833.03	-1.08535	0.237748	No		0.999551	0.999372	0.999596	0.999551	0.999327	0.999506	0.999147	0.999192
200810_s_at	CIRBP	cold inducible RNA binding protein	1153	chr19p13.3	9.10839	8.09384	8.53209	8.00353	8.26417	8.17782	8.25715	8.19075	388.324	301.828	-1.28657	0.230242	No		0.963191	0.935135	0.948153	0.929793	0.938861	0.931768	0.93895	0.936526
200811_at	CIRBP	cold inducible RNA binding protein	1153	chr19p13.3	8.20299	6.7743	7.21511	6.7598	6.98757	6.90629	7.02975	7.03246	179.6	126.983	-1.41436	0.209623	No		0.93711	0.87211	0.891547	0.860125	0.875208	0.865108	0.879023	0.88037
200812_at	CCT7	chaperonin containing TCP1, subunit 7 (eta)	10574	chr2p13.2	8.7912	8.12026	9.96317	10.0085	9.17917	9.43316	9.23239	9.17134	351.098	723.051	2.0594	0.0378556	Yes		0.954976	0.935898	0.97778	0.978318	0.963146	0.96741	0.964762	0.963191
200813_s_at	PAFAH1B1	platelet-activating factor acetylhydrolase 1b, regulatory subunit 1 (45kDa)	5048	chr17p13.3	5.19574	4.80458	5.19945	5.45517	5.01525	5.66103	5.28239	5.05858	32.0035	38.8178	1.21292	0.234133	No		0.732819	0.690937	0.733357	0.755353	0.712798	0.770301	0.740988	0.717242
200814_at	PSME1	proteasome (prosome, macropain) activator subunit 1 (PA28 alpha)	5720	chr14q11.2	9.83429	9.59683	9.14377	9.03337	8.8269	8.83152	8.75494	8.64871	840.768	468.921	-1.79298	0.0042404	No		0.976927	0.973381	0.962921	0.959779	0.954931	0.953046	0.954033	0.951026
200815_s_at	PAFAH1B1	platelet-activating factor acetylhydrolase 1b, regulatory subunit 1 (45kDa)	5048	chr17p13.3	6.0856	7.06648	7.09618	7.48837	7.17688	7.29251	6.77781	6.87747	95.408	138.929	1.45616	0.141696	No		0.818198	0.889662	0.885128	0.905149	0.888091	0.889842	0.861427	0.871033
200816_s_at	PAFAH1B1	platelet-activating factor acetylhydrolase 1b, regulatory subunit 1 (45kDa)	5048	chr17p13.3	6.59161	5.61287	4.71321	4.80016	5.47355	5.67816	5.49635	5.69261	68.7	39.6433	-1.73295	0.112443	No		0.855232	0.780356	0.678278	0.68748	0.757373	0.772591	0.759258	0.778067
200817_x_at	RPS10	ribosomal protein S10	6204	chr6p21.31	12.1935	11.9677	12.4707	12.3966	12.3693	12.3802	12.3308	12.3362	4331.28	5332.67	1.2312	0.0404366	No		0.995646	0.994928	0.996992	0.996723	0.996409	0.996454	0.996364	0.996319
200818_at	ATP5O	ATP synthase, H+ transporting, mitochondrial F1 complex, O subunit	539	chr21q22.1-q22.2|21q22.11	10.618	10.5719	10.7428	10.8517	10.7193	11.0391	10.9181	10.9193	1546.71	1865.14	1.20587	0.0790052	No		0.98568	0.98568	0.986443	0.987251	0.986264	0.988329	0.987745	0.987655
200819_s_at	RPS15	ribosomal protein S15	6209	chr19p13.3	11.0762	10.7135	11.3801	11.3092	11.2004	11.3092	11.343	11.2846	1904.07	2529.13	1.32828	0.031448	No		0.989002	0.986758	0.990798	0.990169	0.989586	0.98999	0.990618	0.990035
200820_at	PSMD8	proteasome (prosome, macropain) 26S subunit, non-ATPase, 8	5714	chr19q13.2	7.93665	7.76767	8.00436	7.99115	7.88227	8.24644	8.25687	8.28225	231.066	276.389	1.19615	0.151022	No		0.926516	0.921937	0.931005	0.928985	0.923239	0.934731	0.938861	0.939893
200821_at	LAMP2	lysosomal-associated membrane protein 2	3920	chrXq24	7.35936	7.25695	5.0793	5.45792	4.80679	5.44151	4.7843	4.52298	158.48	32.3449	-4.89968	0.000148261	No		0.899358	0.897697	0.720743	0.755667	0.687974	0.751672	0.686583	0.652556
200822_x_at	TPI1	triosephosphate isomerase 1	7167	chr12p13	10.0574	9.50518	10.0982	10.1401	10.079	10.3885	10.5308	10.8011	879.96	1295.8	1.47257	0.0935206	No		0.980114	0.97172	0.979351	0.97989	0.978902	0.981775	0.984244	0.986578
200823_x_at	RPL29	ribosomal protein L29	6159	chr3p21.3-p21.2	11.2352	10.9788	11.1259	11.3375	11.0295	11.2457	11.112	11.1069	2205.68	2287.56	1.03712	0.496583	No		0.9899	0.988778	0.989182	0.990439	0.988643	0.989586	0.989227	0.988957
200824_at	GSTP1	glutathione S-transferase pi 1	2950	chr11q13	9.81585	9.3288	9.86927	9.73303	10.0593	10.0479	10.0049	10.0559	761.302	997.178	1.30983	0.0782674	No		0.976568	0.968263	0.976074	0.973605	0.978363	0.977645	0.978274	0.979216
200825_s_at	HYOU1	hypoxia up-regulated 1	10525	chr11q23.1-q23.3	6.05613	6.99031	6.60265	6.84461	6.52154	7.8507	7.83377	7.06307	91.9783	139.043	1.51169	0.25396	No		0.81555	0.885801	0.851012	0.86623	0.841765	0.918526	0.921848	0.882255
200826_at	SNRPD2	small nuclear ribonucleoprotein D2 polypeptide 16.5kDa	6633	chr19q13.2	10.7965	10.2671	11.2838	11.3852	11.3103	11.3266	11.2869	11.3404	1480.43	2560.47	1.72955	0.00305513	Yes		0.986892	0.982852	0.990124	0.990663	0.990483	0.990169	0.990169	0.990528
200827_at	PLOD1	procollagen-lysine 1, 2-oxoglutarate 5-dioxygenase 1	5351	chr1p36.22	5.84615	6.07777	5.07106	4.94499	5.02044	5.07413	5.19476	5.01307	62.3346	33.1992	-1.8776	0.000112315	No		0.796965	0.821655	0.719711	0.703955	0.713202	0.717018	0.731472	0.712394
200828_s_at	ZNF207	zinc finger protein 207	7756	chr17q11.2	8.34417	8.30295	9.28113	9.07556	9.11471	9.58896	9.21147	9.25872	320.363	611.027	1.9073	0.00124742	Yes		0.942272	0.941375	0.965705	0.960901	0.961709	0.970687	0.963999	0.965166
200829_x_at	ZNF207	zinc finger protein 207	7756	chr17q11.2	8.39212	8.13477	9.23544	8.9988	9.07978	9.47396	9.01029	9.14254	307.287	570.783	1.85749	0.00261928	Yes		0.943754	0.936392	0.964897	0.958971	0.960812	0.968173	0.959779	0.962607
200830_at	PSMD2	proteasome (prosome, macropain) 26S subunit, non-ATPase, 2	5708	chr3q27.1	8.50678	8.22914	8.81214	8.77409	8.69069	8.65921	8.38983	8.50501	330.375	398.516	1.20626	0.143816	No		0.947479	0.93904	0.955066	0.953854	0.951744	0.947704	0.943754	0.9473
200831_s_at	SCD	stearoyl-CoA desaturase (delta-9-desaturase)	6319	chr10q24.31	5.50726	5.56687	6.25448	6.71439	6.42351	6.17607	6.27253	6.71033	46.4326	85.9376	1.8508	0.00850769	Yes		0.76451	0.776316	0.826009	0.856803	0.834807	0.812183	0.825246	0.858913
200832_s_at	SCD	stearoyl-CoA desaturase (delta-9-desaturase)	6319	chr10q24.31	5.16572	5.25272	7.09446	7.43772	7.50083	7.11279	7.55031	7.49755	36.994	164.919	4.45798	2.80367e-06	Yes		0.729811	0.743547	0.885083	0.9025	0.905373	0.87844	0.909054	0.907573
200833_s_at	RAP1B	RAP1B, member of RAS oncogene family	5908	chr12q14	10.25	10.0764	9.512	9.47699	9.6622	9.64023	10.0759	9.57176	1146.62	807.049	-1.42075	0.0495043	No		0.982493	0.980249	0.970283	0.96961	0.972573	0.97154	0.979261	0.971316
200834_s_at	LOC100291837 /// RPS21	similar to ribosomal protein S21 /// ribosomal protein S21	100291837 /// 6227	chr20q13.3	11.9814	11.829	12.2402	12.1778	12.1389	12.3728	12.1226	12.2738	3835.38	4774.08	1.24475	0.0443929	No		0.994479	0.994254	0.99587	0.995646	0.995556	0.996364	0.995466	0.996005
200835_s_at	MAP4	microtubule-associated protein 4	4134	chr3p21	3.98423	4.07011	3.87954	3.79245	3.73025	3.85834	3.87092	3.93827	16.3042	14.3698	-1.13462	0.118393	No		0.549715	0.568389	0.527854	0.504107	0.489159	0.534901	0.532657	0.54572
200836_s_at	MAP4	microtubule-associated protein 4	4134	chr3p21	6.77375	6.74398	6.54992	6.40796	6.42384	6.55079	6.41762	6.24469	108.298	86.3708	-1.25388	0.0448348	No		0.867756	0.87018	0.847286	0.834089	0.834852	0.83988	0.83584	0.825111
200837_at	BCAP31	B-cell receptor-associated protein 31	10134	chrXq28	7.00376	7.42548	6.33174	6.50684	6.42341	7.62915	6.74729	7.41237	148.531	114.706	-1.29488	0.347925	No		0.880864	0.905687	0.8318	0.841675	0.834717	0.908381	0.859676	0.902366
200838_at	CTSB	cathepsin B	1508	chr8p22	3.87806	4.45806	3.70732	3.73787	3.76143	4.0102	3.73677	3.58947	17.9768	13.5214	-1.3295	0.0868667	No		0.522647	0.642187	0.475513	0.485793	0.500022	0.570993	0.491179	0.431207
200839_s_at	CTSB	cathepsin B	1508	chr8p22	9.11081	9.79757	7.40589	7.32471	7.95432	8.37194	8.12244	7.45248	701.446	218.572	-3.20922	0.00966316	No		0.963325	0.976433	0.903353	0.896126	0.926067	0.939534	0.933923	0.904655
200840_at	KARS	lysyl-tRNA synthetase	3735	chr16q23-q24	10.4046	9.7528	10.982	11.1234	10.7849	11.0259	10.893	10.9117	1081.42	1983.01	1.83372	0.00947306	Yes		0.983885	0.975939	0.98797	0.989092	0.986803	0.988104	0.987431	0.987521
200841_s_at	EPRS	glutamyl-prolyl-tRNA synthetase	2058	chr1q41-q42	3.41259	3.66654	3.44533	3.82271	3.86939	3.79419	4.26348	3.57126	11.6282	13.8748	1.1932	0.279873	No		0.341473	0.442474	0.360955	0.513265	0.533196	0.517484	0.613099	0.423666
200842_s_at	EPRS	glutamyl-prolyl-tRNA synthetase	2058	chr1q41-q42	6.30356	6.27561	7.66099	7.93738	7.70145	7.47725	7.74407	7.16944	78.2263	196.052	2.50622	0.000835372	Yes		0.835436	0.837411	0.915832	0.926606	0.91462	0.900346	0.917314	0.888315
200843_s_at	EPRS	glutamyl-prolyl-tRNA synthetase	2058	chr1q41-q42	7.40861	7.45465	9.14208	9.15749	9.01808	9.00006	8.9209	8.66772	172.64	506.49	2.93378	1.75335e-05	Yes		0.902366	0.907169	0.962832	0.963056	0.959555	0.957041	0.958163	0.951564
200844_s_at	PRDX6	peroxiredoxin 6	9588	chr1q25.1	9.84724	9.59398	10.2965	10.4237	10.1627	10.3484	10.3449	10.2816	843.714	1269.13	1.50422	0.00445314	Yes		0.977196	0.973201	0.982044	0.983122	0.980024	0.981236	0.982358	0.981775
200845_s_at	PRDX6	peroxiredoxin 6	9588	chr1q25.1	9.81294	8.91793	10.2138	10.0429	10.0131	9.97191	9.91398	9.70941	659.594	1008.17	1.52847	0.070879	No		0.976478	0.959644	0.981057	0.978678	0.977645	0.976343	0.976972	0.97347
200846_s_at	PPP1CA	protein phosphatase 1, catalytic subunit, alpha isozyme	5499	chr11q13	7.61992	7.12122	8.2135	8.45398	8.39736	8.18435	8.36364	8.30966	165.486	319.664	1.93167	0.00134502	Yes		0.912511	0.892086	0.938906	0.944786	0.943439	0.932217	0.942497	0.941105
200847_s_at	TMEM66	transmembrane protein 66	51669	chr8p12	6.65376	7.10902	4.75463	4.8175	4.88202	4.95816	4.76975	4.80019	117.898	28.4503	-4.14398	8.71862e-07	No		0.859676	0.891458	0.683306	0.68968	0.697266	0.705391	0.685101	0.688782
200848_at	AHCYL1	adenosylhomocysteinase-like 1	10768	chr1p13.2	8.08444	8.35858	7.26728	7.40061	7.50047	7.52588	7.4693	7.33314	298.484	170.794	-1.74763	0.000697047	No		0.932846	0.943664	0.895273	0.899762	0.905328	0.903129	0.905059	0.898371
200849_s_at	AHCYL1	adenosylhomocysteinase-like 1	10768	chr1p13.2	7.64748	8.12317	7.22577	7.5137	7.18305	7.36714	7.51099	7.28866	236.439	162.942	-1.45106	0.0361987	No		0.913947	0.936033	0.892535	0.90681	0.888405	0.89442	0.907169	0.896171
200850_s_at	AHCYL1	adenosylhomocysteinase-like 1	10768	chr1p13.2	7.91992	8.59407	7.6318	7.96075	7.64268	7.65022	7.59947	7.32676	305.916	198.815	-1.5387	0.052943	No		0.925618	0.950936	0.913723	0.927638	0.912466	0.909548	0.910805	0.898056
200851_s_at	KIAA0174	KIAA0174	9798	chr16q22.2	6.77145	6.9555	7.07667	7.13734	7.13263	7.22257	7.21127	7.14858	116.443	142.502	1.2238	0.0394764	No		0.867621	0.883916	0.883692	0.885397	0.885263	0.885487	0.889078	0.887103
200852_x_at	GNB2	guanine nucleotide binding protein (G protein), beta polypeptide 2	2783	chr7q21.3-q22.1|7q22	7.09081	7.77038	7.01544	7.29524	7.12188	7.09481	6.86103	6.79528	172.517	130.745	-1.31949	0.133691	No		0.886385	0.922162	0.879382	0.894465	0.884365	0.877093	0.866858	0.865242
200853_at	H2AFZ	H2A histone family, member Z	3015	chr4q24	9.82302	9.11619	10.6401	10.7391	10.8444	10.7129	10.9291	10.8871	708.982	1773.16	2.501	0.000589615	Yes		0.976613	0.963909	0.985635	0.986129	0.987027	0.985456	0.987835	0.987341
200854_at	NCOR1	nuclear receptor co-repressor 1	9611	chr17p11.2	4.96681	4.48991	5.36518	5.23305	5.04435	5.4781	4.82639	5.0912	26.508	36.078	1.36102	0.106003	No		0.707187	0.64708	0.749966	0.734928	0.716254	0.755263	0.69161	0.720474
200855_at	C20orf191 /// LOC100131704 /// NCOR1	nuclear receptor co-repressor 1 pseudogene /// similar to nuclear receptor co-repressor 1 /// nuclear receptor co-repressor 1	100131704 /// 149934 /// 9611	chr17p11.2 /// chr20p11.1	3.94963	4.10216	3.9857	4.21325	4.00849	3.99918	4.09499	3.92776	16.2897	16.4297	1.00859	0.581865	No		0.542174	0.575616	0.55564	0.602774	0.56583	0.568703	0.582619	0.542802
200856_x_at	C20orf191 /// LOC100131704 /// NCOR1	nuclear receptor co-repressor 1 pseudogene /// similar to nuclear receptor co-repressor 1 /// nuclear receptor co-repressor 1	100131704 /// 149934 /// 9611	chr17p11.2 /// chr20p11.1	3.47849	3.60802	3.4109	3.25654	3.4178	3.43811	3.38963	3.2333	11.6581	10.2511	-1.13725	0.138348	No		0.37523	0.418234	0.340845	0.253759	0.362302	0.379001	0.341069	0.237554
200857_s_at	NCOR1	nuclear receptor co-repressor 1	9611	chr17p11.2	5.02604	5.24718	5.01885	5.30924	5.32711	4.54915	4.71366	4.55055	35.1782	30.0945	-1.16893	0.372107	No		0.713875	0.742874	0.713606	0.742245	0.743412	0.655474	0.677605	0.657045
200858_s_at	RPS8	ribosomal protein S8	6202	chr1p34.1-p32	10.9162	10.52	10.9594	10.8774	10.9909	10.8781	10.9892	10.8235	1684.5	1937.22	1.15003	0.176309	No		0.987655	0.985142	0.98788	0.987566	0.988239	0.986578	0.988284	0.986713
200859_x_at	FLNA	filamin A, alpha	2316	chrXq28	7.07217	6.99668	7.27441	7.13089	7.09241	7.68487	6.94801	7.41205	131.091	152.97	1.1669	0.292797	No		0.885218	0.886161	0.895587	0.884949	0.882614	0.911074	0.873681	0.902276
200860_s_at	CNOT1	CCR4-NOT transcription complex, subunit 1	23019	chr16q21	7.68857	7.77051	9.07833	9.02653	9.03238	9.14437	8.8335	8.68318	212.238	500.208	2.35683	9.97616e-05	Yes		0.915967	0.922207	0.961575	0.9596	0.959824	0.960856	0.956098	0.951879
200861_at	CNOT1	CCR4-NOT transcription complex, subunit 1	23019	chr16q21	4.46175	4.9735	5.14237	5.3761	5.27116	5.1832	5.19779	4.94804	26.3115	36.4146	1.38398	0.0556911	No		0.63891	0.710419	0.727028	0.747946	0.738654	0.727252	0.732011	0.706065
200862_at	DHCR24	24-dehydrocholesterol reductase	1718	chr1p33-p31.1	4.72627	4.55961	6.9339	7.06567	8.31134	7.43492	6.96466	7.19881	24.9841	159.589	6.38762	0.000478937	Yes		0.677335	0.65709	0.874355	0.881447	0.940342	0.898191	0.874714	0.890066
200863_s_at	RAB11A	RAB11A, member RAS oncogene family	8766	chr15q21.3-q22.31	9.18346	9.53872	9.04434	9.03857	9.12773	9.13979	9.11858	9.27082	657.61	557.685	-1.17918	0.126957	No		0.964807	0.972213	0.960632	0.959914	0.961979	0.960767	0.962293	0.965301
200864_s_at	RAB11A	RAB11A, member RAS oncogene family	8766	chr15q21.3-q22.31	6.68932	6.21881	6.06156	6.53249	6.19592	6.69109	6.27318	5.76847	87.6732	76.3091	-1.14892	0.398608	No		0.861696	0.833865	0.811779	0.843695	0.818557	0.850294	0.825291	0.78498
200865_at	EIF3F	eukaryotic translation initiation factor 3, subunit F	8665	chr11p15.4	2.97843	3.0297	2.89509	2.98191	2.95098	2.95638	2.858	2.96568	8.02257	7.64584	-1.04927	0.365631	No		0.0796786	0.0918885	0.0420613	0.0797235	0.0721372	0.0731696	0.0289087	0.0734839
200866_s_at	PSAP	prosaposin	5660	chr10q21-q22	7.47403	8.6906	7.25912	7.48704	7.25356	7.36343	6.9289	6.71802	271.031	143.842	-1.88422	0.0637505	No		0.905822	0.952911	0.894824	0.905059	0.892355	0.89433	0.872694	0.859451
200867_at	RNF114	ring finger protein 114	55905	chr20q13.13	5.95341	5.81225	6.85138	6.29031	6.52923	6.53399	6.56308	6.16657	59.0076	89.828	1.52231	0.037233	Yes		0.806662	0.799255	0.869103	0.825246	0.842349	0.838309	0.84585	0.819231
200868_s_at	RNF114	ring finger protein 114	55905	chr20q13.13	4.77623	5.05252	6.41551	6.21619	6.1615	6.05134	6.3988	5.98035	30.1561	73.7181	2.44455	0.000153676	Yes		0.683261	0.719621	0.83786	0.819455	0.815639	0.802666	0.834538	0.803699
200869_at	RPL18A /// RPL18AP3	ribosomal protein L18a /// ribosomal protein L18a pseudogene 3	390354 /// 6142	chr12q23.3 /// chr19p13	9.02012	8.38021	9.05154	9.31095	9.05812	9.04799	9.05325	9.21084	415.92	557.224	1.33974	0.0828778	No		0.961305	0.944382	0.960946	0.966288	0.960318	0.958298	0.960901	0.964268
200870_at	STRAP	serine/threonine kinase receptor associated protein	11171	chr12p12.3	6.60366	6.489	6.80049	6.71345	6.65527	6.75921	7.16785	6.92263	93.4634	114.284	1.22277	0.130664	No		0.855726	0.852853	0.865287	0.856713	0.851237	0.854648	0.886699	0.873547
200871_s_at	PSAP	prosaposin	5660	chr10q21-q22	9.72242	10.4738	9.02454	9.0883	8.99165	9.0898	8.98219	8.53979	1096.06	495.49	-2.21207	0.00824154	No		0.975221	0.984603	0.960093	0.96126	0.959106	0.959375	0.95942	0.948153
200872_at	S100A10	S100 calcium binding protein A10	6281	chr1q21	9.86081	9.06619	9.67299	9.456	9.85914	9.44246	9.94686	9.77918	705.988	827.591	1.17225	0.340025	No		0.977466	0.962562	0.973246	0.969161	0.975446	0.967635	0.977376	0.974772
200873_s_at	CCT8	chaperonin containing TCP1, subunit 8 (theta)	10694	chr21q22.11	9.58435	9.08049	10.3921	10.3551	10.3601	10.4944	10.181	10.2601	644.67	1296.56	2.01119	0.000931918	Yes		0.972977	0.963101	0.982987	0.982403	0.983032	0.983436	0.980473	0.981595
200874_s_at	NOP56	NOP56 ribonucleoprotein homolog (yeast)	10528	chr20p13	6.72382	6.69499	7.57585	7.27227	7.57623	7.40256	7.60234	7.79451	104.648	185.76	1.77509	0.00282683	Yes		0.864479	0.867352	0.911254	0.892804	0.909144	0.896126	0.911029	0.920501
200875_s_at	NOP56	NOP56 ribonucleoprotein homolog (yeast)	10528	chr20p13	7.31964	6.4463	9.07867	8.75093	8.91733	8.84394	9.10155	9.56084	118.027	527.202	4.4668	0.000340047	Yes		0.897967	0.850294	0.96162	0.953225	0.957176	0.95327	0.96162	0.971046
200876_s_at	PSMB1	proteasome (prosome, macropain) subunit, beta type, 1	5689	chr6q27	10.0949	9.89857	10.4062	10.3091	10.4159	10.4145	10.3607	10.4568	1021.69	1345.45	1.31688	0.0196852	No		0.980608	0.977735	0.983211	0.98182	0.983705	0.982179	0.982538	0.983256
200877_at	CCT4	chaperonin containing TCP1, subunit 4 (delta)	10575	chr2p15	9.67125	9.22603	10.7345	10.7842	10.1043	10.3903	10.0454	10.0073	698.754	1300.03	1.8605	0.0374833	Yes		0.974278	0.966647	0.986309	0.986443	0.979306	0.98182	0.978947	0.978363
200878_at	EPAS1	endothelial PAS domain protein 1	2034	chr2p21-p16	8.22857	8.36991	4.62531	4.56034	3.93584	3.26782	3.50562	3.31859	315.006	14.6104	-21.5605	2.60865e-05	No		0.938008	0.944068	0.668582	0.656821	0.548817	0.279661	0.400458	0.291377
200879_s_at	EPAS1	endothelial PAS domain protein 1	2034	chr2p21-p16	3.49514	3.46177	3.12835	3.35171	3.05998	2.99489	3.12593	3.0105	11.146	8.64515	-1.28928	0.0411878	No		0.38349	0.350631	0.167886	0.315168	0.133097	0.0956592	0.177223	0.0968712
200880_at	DNAJA1	DnaJ (Hsp40) homolog, subfamily A, member 1	3301	chr9p13-p12	7.96226	7.50202	7.72578	7.59263	7.85284	8.17343	7.89385	7.85584	212.621	230.57	1.08442	0.437203	No		0.927773	0.909772	0.918346	0.911254	0.921758	0.931454	0.924676	0.92306
200881_s_at	DNAJA1	DnaJ (Hsp40) homolog, subfamily A, member 1	3301	chr9p13-p12	8.32401	8.96018	8.55897	8.44659	8.66366	9.22251	8.90536	8.99249	399.512	445.185	1.11432	0.446682	No		0.941509	0.960587	0.948826	0.944562	0.951295	0.962832	0.957804	0.95933
200882_s_at	PSMD4	proteasome (prosome, macropain) 26S subunit, non-ATPase, 4	5710	chr1q21.3	7.49493	7.23578	8.02859	8.16009	8.06514	8.17881	8.07878	8.01251	164.889	271.973	1.64943	0.000599127	Yes		0.906899	0.89671	0.931903	0.935629	0.93087	0.931858	0.931678	0.929973
200883_at	UQCRC2	ubiquinol-cytochrome c reductase core protein II	7385	chr16p12	7.25434	6.83261	7.93817	8.02019	7.90672	8.63436	8.44859	8.50611	131.916	302.829	2.29562	0.0114789	Yes		0.894465	0.87615	0.927863	0.930197	0.924137	0.947165	0.945504	0.947435
200884_at	CKB	creatine kinase, brain	1152	chr14q32	6.65255	6.12308	7.83248	7.66877	7.24762	7.99275	7.27299	7.54312	83.7382	193.067	2.3056	0.00982459	Yes		0.859541	0.826278	0.923015	0.915069	0.892041	0.924182	0.893163	0.909907
200885_at	RHOC	ras homolog gene family, member C	389	chr1p13.1	8.31776	8.26144	6.93051	6.71988	7.35338	7.10599	7.06849	6.97253	312.91	130.249	-2.40239	0.000272302	No		0.94124	0.940028	0.87413	0.857252	0.897967	0.877721	0.881178	0.876554
200886_s_at	PGAM1	phosphoglycerate mutase 1 (brain)	5223	chr10q25.3	11.1551	11.0496	10.9895	11.1152	11.2829	11.2144	11.1322	11.3418	2198.55	2319.11	1.05483	0.429122	No		0.989451	0.989271	0.988104	0.989002	0.990304	0.989361	0.989451	0.990573
200887_s_at	STAT1	signal transducer and activator of transcription 1, 91kDa	6772	chr2q32.2	8.54628	8.30196	5.94192	5.73101	5.60493	5.69937	6.22912	4.67315	343.489	50.0946	-6.85681	0.000408927	No		0.948916	0.94133	0.80105	0.780132	0.768506	0.774611	0.82161	0.672891
200888_s_at	RPL23	ribosomal protein L23	9349	chr17q	11.1936	10.8427	11.2669	11.2452	11.2493	11.2444	11.0412	11.0764	2073.93	2331.8	1.12434	0.239704	No		0.989541	0.987655	0.9899	0.989765	0.98999	0.989496	0.988733	0.988733
200889_s_at	SSR1	signal sequence receptor, alpha	6745	chr6p24.3	5.88018	6.11964	5.57986	5.30519	5.56651	5.65983	5.4605	5.52611	63.996	45.7701	-1.3982	0.0270423	No		0.799434	0.826099	0.769538	0.741886	0.765498	0.770167	0.75679	0.764286
200890_s_at	SSR1	signal sequence receptor, alpha	6745	chr6p24.3	3.63068	3.64858	3.64191	3.52475	3.72317	3.49983	3.68926	3.52206	12.4635	12.1271	-1.02773	0.507357	No		0.442295	0.434439	0.45217	0.40553	0.48687	0.409346	0.474974	0.400368
200891_s_at	SSR1	signal sequence receptor, alpha	6745	chr6p24.3	6.46902	6.35342	6.03947	6.18503	6.18542	5.8806	6.0789	5.67225	85.1079	64.3088	-1.32342	0.0706541	No		0.847017	0.843291	0.810343	0.8173	0.817884	0.789289	0.809714	0.776631
200892_s_at	TRA2B	transformer 2 beta homolog (Drosophila)	6434	chr3q26.2-q27	7.18896	5.88418	8.45663	8.16923	8.33906	8.31853	8.32376	8.32279	92.8332	319.942	3.44642	0.00230965	Yes		0.891009	0.804597	0.945774	0.936033	0.94133	0.937245	0.941509	0.941689
200893_at	TRA2B	transformer 2 beta homolog (Drosophila)	6434	chr3q26.2-q27	8.11114	6.84862	9.54377	9.47258	9.45778	9.36151	9.2615	9.24504	178.512	671.091	3.75935	0.00125157	Yes		0.933743	0.877048	0.970867	0.96943	0.968892	0.965884	0.965256	0.964807
200894_s_at	FKBP4	FK506 binding protein 4, 59kDa	2288	chr12p13.33	4.68931	4.39731	6.85376	6.88039	6.60672	7.45895	7.29749	6.72864	23.317	125.452	5.38028	4.46561e-05	Yes		0.672353	0.632536	0.869237	0.869103	0.848094	0.899358	0.894375	0.86017
200895_s_at	FKBP4	FK506 binding protein 4, 59kDa	2288	chr12p13.33	5.52644	5.44367	7.22711	7.28644	7.25794	7.60016	7.31801	7.2022	44.7883	159.268	3.55601	1.28854e-06	Yes		0.766216	0.763972	0.892759	0.893702	0.89267	0.906855	0.895408	0.89038
200896_x_at	HDGF	hepatoma-derived growth factor	3068	chr1q21-q23	9.43919	9.66736	9.75062	9.7631	10.0739	9.51028	9.64563	9.75449	751.316	860.879	1.14583	0.259708	No		0.970777	0.974593	0.974413	0.974234	0.978678	0.969026	0.972662	0.974278
200897_s_at	PALLD	palladin, cytoskeletal associated protein	23022	chr4q32.3	6.90298	8.62181	7.80604	7.62486	7.67444	7.34044	7.84902	7.65529	217.127	202.019	-1.07478	0.547082	No		0.875522	0.951475	0.921982	0.91278	0.913633	0.892849	0.922297	0.914845
200898_s_at	MGEA5	meningioma expressed antigen 5 (hyaluronidase)	10724	chr10q24.1-q24.3	5.25412	5.75155	6.35473	6.26181	6.79528	6.40654	6.1947	6.38881	45.3439	84.4667	1.8628	0.0144058	Yes		0.739642	0.794182	0.833595	0.822867	0.861427	0.828702	0.818512	0.83566
200899_s_at	MGEA5	meningioma expressed antigen 5 (hyaluronidase)	10724	chr10q24.1-q24.3	5.30047	5.32595	5.51302	5.70196	5.99395	6.14283	5.90742	5.97367	39.7591	58.5721	1.47317	0.039677	No		0.744086	0.751044	0.762984	0.777214	0.802891	0.809445	0.795753	0.802981
200900_s_at	M6PR	mannose-6-phosphate receptor (cation dependent)	4074	chr12p13	5.65469	4.40343	5.30404	5.31971	5.58277	5.57199	6.31715	5.73839	32.6511	49.8322	1.52621	0.18736	No		0.778381	0.633703	0.743323	0.743188	0.76671	0.762535	0.828747	0.782466
200901_s_at	M6PR	mannose-6-phosphate receptor (cation dependent)	4074	chr12p13	6.0546	6.29782	6.15516	6.25487	6.26256	6.09817	6.83685	6.41055	72.3145	80.8043	1.1174	0.395148	No		0.81528	0.839161	0.818827	0.822238	0.82363	0.805764	0.864973	0.837052
200902_at	2011-09-15	15 kDa selenoprotein	9403	chr1p31	9.15499	9.2067	8.31018	8.33178	8.73256	8.55332	8.45228	8.30842	580.375	349.244	-1.6618	0.00516507	No		0.964178	0.966153	0.94133	0.941105	0.952866	0.945145	0.945729	0.941015
200903_s_at	AHCY	adenosylhomocysteinase	191	chr20cen-q13.1	5.78664	5.06522	7.31121	7.74991	7.41394	7.79343	7.22894	7.2824	42.99	176.473	4.10498	0.000150417	Yes		0.790995	0.721102	0.897473	0.918481	0.901333	0.916506	0.890201	0.895902
200904_at	HLA-E	major histocompatibility complex, class I, E	3133	chr6p21.3	5.95901	7.04692	4.40039	4.3881	4.25361	4.27825	4.71669	4.07676	90.6958	20.4255	-4.44033	0.000393361	No		0.8072	0.88854	0.635947	0.63083	0.612964	0.619114	0.678188	0.576424
200905_x_at	HLA-E	major histocompatibility complex, class I, E	3133	chr6p21.3	8.65912	9.68801	6.90607	7.02388	6.9423	7.2326	7.3961	7.02258	577.455	135.98	-4.24661	0.000289768	No		0.951879	0.974952	0.872649	0.878664	0.8722	0.886161	0.900705	0.879562
200906_s_at	PALLD	palladin, cytoskeletal associated protein	23022	chr4q32.3	3.85964	6.12158	4.70487	4.82341	4.87743	4.43194	4.87444	4.53387	31.7924	26.1304	-1.21668	0.465678	No		0.518607	0.826188	0.67756	0.690488	0.696683	0.639987	0.697266	0.654756
200907_s_at	PALLD	palladin, cytoskeletal associated protein	23022	chr4q32.3	6.24414	7.63946	6.7817	6.80342	6.94295	6.69401	6.95839	6.93473	122.939	115.563	-1.06383	0.542293	No		0.830632	0.916147	0.863895	0.863267	0.87229	0.850384	0.8744	0.874265
200908_s_at	RPLP2	ribosomal protein, large, P2	6181	chr11p15.5-p15.4	3.45154	3.48333	3.47871	3.37519	3.21127	3.18162	3.29178	3.11823	11.0612	9.68755	-1.14179	0.178937	No		0.361673	0.361225	0.378866	0.33052	0.233155	0.221125	0.283566	0.161557
200909_s_at	RPLP2	ribosomal protein, large, P2	6181	chr11p15.5-p15.4	11.024	10.5551	11.3893	11.4208	11.3781	11.3013	11.4097	11.2256	1770.03	2617.79	1.47895	0.0257517	No		0.988598	0.985591	0.990843	0.990887	0.990708	0.9899	0.990977	0.98981
200910_at	CCT3	chaperonin containing TCP1, subunit 3 (gamma)	7203	chr1q23	8.83879	8.04917	9.60111	9.63652	9.4775	9.73273	9.43925	9.36161	348.251	745.184	2.13979	0.00590468	Yes		0.956323	0.933564	0.97172	0.972213	0.969475	0.973022	0.968981	0.966827
200911_s_at	TACC1	transforming, acidic coiled-coil containing protein 1	6867	chr8p11.22	8.25514	8.87124	6.1563	6.21807	6.17278	5.87536	5.81862	5.59485	378.248	62.7987	-6.02318	1.27316e-05	No		0.938861	0.958477	0.818871	0.819679	0.816627	0.78893	0.788077	0.770211
200912_s_at	EIF4A2	eukaryotic translation initiation factor 4A2	1974	chr3q28	11.0683	10.4202	10.4949	10.91	10.4931	10.4055	10.4372	10.1923	1715.31	1436.99	-1.19368	0.295547	No		0.988912	0.984154	0.984199	0.9877	0.984468	0.98191	0.983301	0.980608
200913_at	PPM1G	protein phosphatase, Mg2+/Mn2+ dependent, 1G	5496	chr2p23.3	6.16763	5.66017	7.71486	7.86708	7.22011	7.31789	7.00609	7.04078	60.2922	164.408	2.72685	0.00624515	Yes		0.825201	0.78516	0.917808	0.923643	0.89047	0.891547	0.877587	0.880729
200914_x_at	KTN1	kinectin 1 (kinesin receptor)	3895	chr14q22.1	8.99512	8.9458	9.41201	9.50394	9.46839	9.48301	9.64545	9.56735	501.624	730.813	1.45689	0.0022863	No		0.960946	0.960363	0.968263	0.970059	0.969251	0.968308	0.972617	0.971181
200915_x_at	KTN1	kinectin 1 (kinesin receptor)	3895	chr14q22.1	9.86535	9.92901	9.83584	9.92284	10.0247	9.93132	10.2817	10.2128	953.562	1049.04	1.10013	0.338907	No		0.97751	0.978229	0.97558	0.977106	0.977825	0.975805	0.98173	0.980832
200916_at	TAGLN2	transgelin 2	8407	chr1q21-q25	7.86261	7.00215	7.08473	6.87388	7.31663	6.66399	6.33717	6.63741	172.731	112.905	-1.52987	0.130525	No		0.923105	0.88661	0.88432	0.868654	0.896036	0.848454	0.830453	0.85384
200917_s_at	SRPR	signal recognition particle receptor (docking protein)	6734	chr11q24.2	3.44717	3.96653	3.4154	3.42306	3.20373	3.43342	3.33059	3.41214	13.0579	10.3368	-1.26324	0.0935255	No		0.359115	0.54168	0.343852	0.357903	0.228711	0.376397	0.307627	0.344436
200918_s_at	SRPR	signal recognition particle receptor (docking protein)	6734	chr11q24.2	6.46462	6.51479	5.32559	5.32324	5.29908	5.12758	5.01637	5.09144	89.8663	36.6875	-2.44951	1.60117e-05	No		0.846838	0.854963	0.745657	0.743727	0.741258	0.72218	0.712843	0.720519
200919_at	PHC2	polyhomeotic homolog 2 (Drosophila)	1912	chr1p34.3	7.04622	7.81064	5.34376	5.18443	5.7515	5.882	5.59215	5.37652	172.258	45.9415	-3.74951	0.000425234	No		0.884006	0.923553	0.747722	0.73035	0.781883	0.789469	0.768236	0.750595
200920_s_at	BTG1	B-cell translocation gene 1, anti-proliferative	694	chr12q22	8.82057	8.20116	5.84669	5.45664	5.43099	6.40932	7.24294	6.7999	364.776	73.402	-4.96956	0.0226864	No		0.955919	0.938142	0.792925	0.755488	0.753333	0.828972	0.891413	0.865467
200921_s_at	BTG1	B-cell translocation gene 1, anti-proliferative	694	chr12q22	10.9788	11.081	8.86459	8.77915	8.55101	9.10379	9.38654	9.10431	2090.9	499.693	-4.18437	5.19438e-05	No		0.988149	0.989586	0.956547	0.953944	0.947928	0.960004	0.968084	0.961664
200922_at	KDELR1	KDEL (Lys-Asp-Glu-Leu) endoplasmic reticulum protein retention receptor 1	10945	chr19q13.3	4.99109	5.1733	4.95137	4.76676	4.98719	4.68718	4.84502	4.46267	33.8761	27.5383	-1.23015	0.13557	No		0.709611	0.733986	0.706109	0.682453	0.709476	0.672936	0.693765	0.643354
200923_at	LGALS3BP	lectin, galactoside-binding, soluble, 3 binding protein	3959	chr17q25	3.83132	3.97423	3.59659	3.59659	3.54928	3.59456	3.42873	3.5688	14.9573	11.7595	-1.27193	0.0274531	No		0.510123	0.543834	0.434125	0.436459	0.426359	0.45024	0.360282	0.421601
200924_s_at	SLC3A2	solute carrier family 3 (activators of dibasic and neutral amino acid transport), member 2	6520	chr11q13	6.09792	6.17896	7.75798	7.66265	7.72574	7.18937	7.83251	7.6381	70.4456	198.692	2.82051	0.000124082	Yes		0.819365	0.830543	0.919828	0.91471	0.915967	0.882884	0.921623	0.914082
200925_at	COX6A1	cytochrome c oxidase subunit VIa polypeptide 1	1337	chr12q24.2|12q24.2	9.46778	9.65333	10.1335	10.0456	10.0681	10.1292	10.556	10.1678	755.117	1162.79	1.53988	0.0265002	Yes		0.971271	0.974234	0.9798	0.978722	0.978498	0.978992	0.984693	0.980249
200926_at	RPS23	ribosomal protein S23	6228	chr5q14.2	12.8444	12.5049	12.8308	12.8633	12.8808	12.906	12.795	12.8332	6538.01	7390.84	1.13044	0.174551	No		0.998878	0.997711	0.998878	0.998968	0.999282	0.999372	0.998878	0.998968
200927_s_at	RAB14	RAB14, member RAS oncogene family	51552	chr9q32-q34.11	7.09897	6.98614	6.6295	6.63643	6.64407	6.70185	6.71724	6.22227	131.832	96.4623	-1.36666	0.0465876	No		0.886744	0.885487	0.852942	0.851596	0.850294	0.850878	0.857521	0.82336
200928_s_at	RAB14	RAB14, member RAS oncogene family	51552	chr9q32-q34.11	2.87629	2.89727	2.89381	2.87444	2.90057	2.89638	2.86519	2.85605	7.39618	7.36698	-1.00396	0.590665	No		0.0355075	0.036899	0.0415226	0.033263	0.0463258	0.043812	0.0306594	0.028819
200929_at	TMED10	transmembrane emp24-like trafficking protein 10 (yeast)	10972	chr14q24.3	8.07089	8.43323	7.33889	7.26096	7.53741	7.19896	7.46069	7.19945	304.872	161.202	-1.89124	0.00133103	No		0.932307	0.946761	0.899044	0.891862	0.906899	0.883602	0.904431	0.890111
200930_s_at	VCL	vinculin	7414	chr10q22.2	3.22915	3.14894	3.13273	3.16496	3.12747	3.05286	3.29881	3.14454	9.12009	8.89851	-1.0249	0.512637	No		0.227948	0.161916	0.171971	0.191812	0.178615	0.13202	0.287247	0.179602
200931_s_at	VCL	vinculin	7414	chr10q22.2	8.8193	8.73721	9.91927	9.97917	10.1528	9.83408	9.32186	9.68311	439.055	900.79	2.05166	0.00947794	Yes		0.955829	0.954258	0.976747	0.97787	0.9798	0.974638	0.966647	0.973022
200932_s_at	DCTN2	dynactin 2 (p50)	10540	chr12q13.2-q13.3	7.02488	7.20714	7.00139	7.10814	7.12674	6.88849	7.35028	7.02774	138.718	135.655	-1.02258	0.552259	No		0.882345	0.895857	0.878529	0.883422	0.884679	0.863626	0.897428	0.880056
200933_x_at	RPS4X	ribosomal protein S4, X-linked	6191	chrXq13.1	12.4938	12.5713	12.4832	12.3569	12.3219	12.7715	12.5751	12.7083	5924.69	5939.58	1.00251	0.602663	No		0.997307	0.99798	0.997037	0.996544	0.996184	0.998653	0.997621	0.998339
200934_at	DEK	DEK oncogene	7913	chr6p22.3	6.61717	5.94028	6.97868	6.87481	7.0695	6.77343	6.97978	6.78916	77.64	120.333	1.54989	0.0343015	Yes		0.856623	0.80949	0.876913	0.868699	0.881043	0.855726	0.875477	0.864659
200935_at	CALR	calreticulin	811	chr19p13.3-p13.2	3.88978	4.00546	4.04059	3.98719	4.05751	4.02676	4.19521	4.10367	15.4295	16.7779	1.08739	0.242634	No		0.525699	0.552229	0.568254	0.556134	0.576469	0.574763	0.60053	0.58226
200936_at	RPL8	ribosomal protein L8	6132	chr8q24.3	12.2505	11.8908	12.3444	12.3088	12.2423	12.2566	12.2383	12.2965	4301.59	4977.37	1.1571	0.135058	No		0.99596	0.994523	0.996229	0.996095	0.996005	0.995825	0.995825	0.996095
200937_s_at	RPL5	ribosomal protein L5	6125	chr1p22.1	10.9759	10.4426	11.1392	11.1994	11.122	11.1354	11.0569	11.1192	1674.15	2239.08	1.33744	0.0484822	No		0.988059	0.984423	0.989586	0.989675	0.989227	0.988912	0.988778	0.989092
200938_s_at	RERE	arginine-glutamic acid dipeptide (RE) repeats	473	chr1p36.2-p36.1	3.14909	3.24109	3.12661	3.24382	2.94018	3.18836	3.22159	3.06031	9.15837	8.75523	-1.04605	0.449806	No		0.178525	0.220048	0.166764	0.244782	0.0656731	0.225569	0.238273	0.126723
200939_s_at	RERE	arginine-glutamic acid dipeptide (RE) repeats	473	chr1p36.2-p36.1	2.95144	3.02852	3.10266	2.90057	3.03201	2.87947	2.7266	3.06604	7.94464	7.73406	-1.02723	0.531685	No		0.0668851	0.0914845	0.151232	0.041792	0.116847	0.0364502	0.00466849	0.129775
200940_s_at	RERE	arginine-glutamic acid dipeptide (RE) repeats	473	chr1p36.2-p36.1	7.0032	7.29381	6.96628	7.21581	6.92179	7.08722	7.24753	7.15033	141.878	137.012	-1.03551	0.514043	No		0.880819	0.899223	0.87615	0.889078	0.870404	0.876465	0.891817	0.887238
200941_at	HSBP1	heat shock factor binding protein 1	3281	chr16q23.3	7.47426	7.11804	6.6462	6.83859	7.15209	7.03135	6.91653	6.86818	157.167	120.161	-1.30797	0.0814467	No		0.905867	0.891817	0.85402	0.865736	0.886924	0.872739	0.872065	0.870539
200942_s_at	HSBP1	heat shock factor binding protein 1	3281	chr16q23.3	9.00213	8.31385	9.585	9.48168	9.43297	9.40982	9.33732	9.18576	403.938	678.134	1.67881	0.0272678	Yes		0.961036	0.942003	0.97154	0.969655	0.968308	0.966917	0.967096	0.963595
200943_at	HMGN1	high-mobility group nucleosome binding domain 1	3150	chr21q22.3|21q22.2	8.92579	8.43319	9.76787	9.84688	9.89746	10.2846	9.96142	10.1882	410.004	1017.69	2.48215	0.000731168	Yes		0.959016	0.946716	0.974862	0.97585	0.975984	0.980698	0.97769	0.980518
200944_s_at	HMGN1	high-mobility group nucleosome binding domain 1	3150	chr21q22.3|21q22.2	8.18024	7.55375	8.89409	9.04553	9.23369	8.97652	8.89399	9.13362	233.454	522.604	2.23857	0.00124002	Yes		0.936302	0.912196	0.957086	0.960093	0.964178	0.956323	0.957355	0.962473
200945_s_at	SEC31A	SEC31 homolog A (S. cerevisiae)	22872	chr4q21.22	8.53796	8.67735	8.15786	8.16422	8.16015	8.10954	8.19782	7.7286	390.088	271.793	-1.43524	0.0312484	No		0.948602	0.952687	0.937379	0.935898	0.935	0.929075	0.936616	0.917404
200946_x_at	GLUD1	glutamate dehydrogenase 1	2746	chr10q23.3	4.66941	4.53784	4.68016	4.68139	4.5578	4.39921	4.42185	4.2	24.3125	22.4722	-1.08189	0.402438	No		0.669659	0.654217	0.674552	0.671724	0.65727	0.635947	0.639449	0.601742
200947_s_at	GLUD1	glutamate dehydrogenase 1	2746	chr10q23.3	6.81065	6.60484	7.00688	7.02052	6.74666	6.81182	6.84979	6.58026	104.528	114.245	1.09296	0.358883	No		0.870494	0.861292	0.878799	0.878395	0.85815	0.858329	0.865916	0.849217
200948_at	MLF2	myeloid leukemia factor 2	8079	chr12p13	7.27208	7.24425	7.2765	7.30636	7.24225	7.75927	7.60771	7.42983	153.082	173.283	1.13196	0.297344	No		0.895363	0.897114	0.895632	0.895049	0.891772	0.91489	0.911344	0.903219
200949_x_at	RPS20	ribosomal protein S20	6224	chr8q12	11.2007	10.9595	11.4595	11.508	11.5757	11.5628	11.4412	11.5437	2164.96	2926.87	1.35193	0.0165339	No		0.989586	0.988688	0.991157	0.991336	0.991651	0.991875	0.991067	0.99192
200950_at	ARPC1A	actin related protein 2/3 complex, subunit 1A, 41kDa	10552	chr7q22.1	6.68499	6.13019	7.32221	6.99664	7.17385	7.25586	7.14789	7.3151	84.8939	147.23	1.73428	0.0103852	Yes		0.861427	0.826817	0.897922	0.876958	0.887956	0.887597	0.885353	0.897383
200951_s_at	CCND2	cyclin D2	894	chr12p13	3.83074	4.97528	8.99507	8.89088	8.55543	8.02827	8.80827	7.99338	21.1562	373.565	17.6574	2.59425e-05	Yes		0.509584	0.710688	0.95942	0.956727	0.948063	0.925663	0.955739	0.929254
200952_s_at	CCND2	cyclin D2	894	chr12p13	3.10105	3.89093	3.60211	3.64508	3.47849	3.70262	4.09975	3.47822	11.2823	12.7084	1.1264	0.419582	No		0.148943	0.520896	0.43619	0.454864	0.393635	0.489114	0.583247	0.380392
200953_s_at	CCND2	cyclin D2	894	chr12p13	7.81687	8.84934	9.92855	10.1863	9.85754	9.4548	10.0407	9.78338	322.489	939.144	2.91218	0.00565594	Yes		0.920995	0.957535	0.976972	0.980473	0.975401	0.96768	0.978857	0.974907
200954_at	ATP6V0C	ATPase, H+ transporting, lysosomal 16kDa, V0 subunit c	527	chr16p13.3	7.36633	7.66403	6.98312	6.8039	7.173	7.23288	7.02834	7.24618	182.934	135.102	-1.35404	0.0546418	No		0.899987	0.917179	0.877228	0.863312	0.887866	0.886206	0.878844	0.893208
200955_at	IMMT	inner membrane protein, mitochondrial	10989	chr2p11.2|2	7.09998	6.78927	8.11326	8.27352	7.67507	7.67215	7.72296	7.84796	123.18	236.247	1.91791	0.0129574	Yes		0.886834	0.873008	0.935718	0.93931	0.913723	0.910625	0.916551	0.92279
200956_s_at	SSRP1	structure specific recognition protein 1	6749	chr11q12	6.56026	6.08127	8.10866	8.37897	8.26572	8.27655	8.53699	8.01694	79.9356	307.399	3.84559	1.86941e-05	Yes		0.853077	0.822104	0.935539	0.942901	0.939085	0.935674	0.947704	0.930242
200957_s_at	SSRP1	structure specific recognition protein 1	6749	chr11q12	7.31185	6.79528	8.7921	8.92705	8.59859	8.70282	8.53108	8.42234	132.842	405.155	3.04991	0.000105968	Yes		0.897518	0.873502	0.954617	0.957714	0.949365	0.948916	0.947614	0.944966
200958_s_at	SDCBP	syndecan binding protein (syntenin)	6386	chr8q12	10.0317	9.69114	9.29128	9.37827	9.52289	9.52807	9.45797	9.42278	930.229	691.478	-1.34528	0.0319331	No		0.979755	0.975042	0.965839	0.967545	0.970373	0.969251	0.969296	0.968263
200959_at	FUS	fused in sarcoma	2521	chr16p11.2	8.60232	7.72556	10.5625	10.2557	10.2628	10.4744	10.5614	10.6126	286.808	1403.58	4.89379	3.8546e-05	Yes		0.950487	0.919873	0.985007	0.981371	0.981326	0.982942	0.984738	0.985007
200960_x_at	CLTA	clathrin, light chain A	1211	chr9p13	10.3445	9.99804	10.7275	10.6713	10.7645	10.8943	10.619	10.7809	1153.08	1713.71	1.4862	0.0136046	No		0.983436	0.979037	0.986219	0.985546	0.986578	0.986758	0.985411	0.986309
200961_at	SEPHS2	selenophosphate synthetase 2	22928	chr16p11.2	5.08343	4.75112	5.06638	5.094	5.00761	5.38435	5.05252	5.01206	30.2167	34.3639	1.13725	0.247553	No		0.72016	0.684114	0.719262	0.72007	0.711765	0.74633	0.716838	0.712259
200962_at	RPL31	ribosomal protein L31	6160	chr2q11.2	3.05504	3.44864	3.36834	3.31701	3.34713	3.15176	3.24435	3.35325	9.52579	9.82852	1.03178	0.520168	No		0.123087	0.343897	0.318176	0.292993	0.322889	0.199713	0.252907	0.313103
200963_x_at	RPL31	ribosomal protein L31	6160	chr2q11.2	12.0747	11.934	12.4187	12.526	12.1042	12.0998	12.0662	12.0513	4108.38	4741.11	1.15401	0.257441	No		0.995107	0.994748	0.996633	0.997217	0.995287	0.995332	0.995017	0.995242
200964_at	UBA1	ubiquitin-like modifier activating enzyme 1	7317	chrXp11.23	7.4839	7.63907	8.04544	8.41232	8.20153	9.3163	8.22713	8.75306	188.9	360.194	1.90679	0.058619	No		0.906316	0.916057	0.932352	0.943619	0.936257	0.964852	0.937783	0.953495
200965_s_at	ABLIM1	actin binding LIM protein 1	3983	chr10q25	4.88683	4.71157	6.78868	6.69624	6.57829	6.48179	6.79768	6.76576	27.8422	102.874	3.69491	7.30164e-07	Yes		0.697536	0.678727	0.864434	0.855501	0.845805	0.834313	0.862594	0.862953
200966_x_at	ALDOA	aldolase A, fructose-bisphosphate	226	chr16p11.2	9.85034	9.69996	10.2479	10.1596	10.2512	10.4747	10.2703	10.4822	876.219	1273.26	1.45313	0.0177491	No		0.977286	0.975131	0.981461	0.980159	0.981102	0.982987	0.98155	0.983795
200967_at	PPIB	peptidylprolyl isomerase B (cyclophilin B)	5479	chr15q21-q22	11.1262	11.1026	9.77542	9.75629	9.91473	9.94478	10.1562	10.099	2217	983.018	-2.2553	0.000101974	No		0.989227	0.989675	0.974952	0.974099	0.976164	0.976029	0.980249	0.979665
200968_s_at	PPIB	peptidylprolyl isomerase B (cyclophilin B)	5479	chr15q21-q22	10.7375	10.6131	9.31244	9.18802	9.33186	9.45848	9.6994	9.75523	1635.27	703.092	-2.32583	0.000646791	No		0.986668	0.986039	0.966109	0.96364	0.966064	0.967769	0.97365	0.974368
200969_at	SERP1	stress-associated endoplasmic reticulum protein 1	27230	chr3q25.1	6.22553	6.21451	6.35912	6.27046	6.34149	6.2021	6.37348	6.32696	74.5439	79.4662	1.06603	0.302257	No		0.829196	0.833461	0.834179	0.82363	0.828523	0.814338	0.832922	0.8318
200970_s_at	SERP1	stress-associated endoplasmic reticulum protein 1	27230	chr3q25.1	4.43747	4.2775	4.24324	4.34404	4.30151	4.64262	4.2273	4.2318	20.499	20.1366	-1.018	0.564449	No		0.635274	0.610271	0.609373	0.62486	0.620236	0.667684	0.606276	0.608206
200971_s_at	SERP1	stress-associated endoplasmic reticulum protein 1	27230	chr3q25.1	9.33335	9.74321	9.26843	9.41875	9.22958	9.29358	9.10408	9.20713	743.547	610.391	-1.21815	0.111502	No		0.968667	0.975805	0.965345	0.968577	0.964089	0.964089	0.961889	0.964178
200972_at	TSPAN3	tetraspanin 3	10099	chr15q24.3	8.49918	8.34014	7.53184	7.74565	7.5907	7.73508	7.54479	7.60614	342.429	197.499	-1.73383	0.000270991	No		0.947345	0.943125	0.909009	0.918301	0.909997	0.913588	0.90874	0.912915
200973_s_at	TSPAN3	tetraspanin 3	10099	chr15q24.3	7.52343	7.05464	6.52109	6.23462	6.28496	6.85425	6.82934	7.10248	156.393	99.5804	-1.57052	0.0829125	No		0.908336	0.889123	0.845491	0.820577	0.824932	0.860978	0.864479	0.884589
200974_at	ACTA2	actin, alpha 2, smooth muscle, aorta	59	chr10q23.3	4.63918	4.5501	4.75813	4.65009	4.65558	4.7905	4.59659	4.50805	24.1616	25.2782	1.04622	0.439429	No		0.665619	0.656058	0.684024	0.668672	0.670422	0.686223	0.662612	0.650492
200975_at	PPT1	palmitoyl-protein thioesterase 1	5538	chr1p32	7.52236	6.93355	7.13517	7.19789	7.28821	6.89887	6.94532	6.76839	149.91	131.505	-1.13995	0.348493	No		0.908246	0.88239	0.886924	0.88836	0.894645	0.864524	0.873457	0.863447
200976_s_at	TAX1BP1	Tax1 (human T-cell leukemia virus type I) binding protein 1	8887	chr7p15	8.53892	8.69136	8.60678	8.67677	8.8427	8.59817	8.63705	8.63375	392.117	406.15	1.03579	0.47831	No		0.948647	0.953001	0.950083	0.95116	0.95538	0.946627	0.950577	0.950711
200977_s_at	TAX1BP1	Tax1 (human T-cell leukemia virus type I) binding protein 1	8887	chr7p15	7.2334	7.40326	7.03849	7.30814	7.2006	7.39663	7.21496	7.08009	159.601	147.696	-1.08061	0.356479	No		0.893298	0.904879	0.880639	0.895183	0.889527	0.895946	0.889258	0.883198
200978_at	MDH1	malate dehydrogenase 1, NAD (soluble)	4190	chr2p13.3	10.0988	9.5836	11.1822	11.1243	10.943	11.0362	10.7562	11.0789	917.27	2076.8	2.26411	0.000687792	Yes		0.980787	0.972977	0.989675	0.989137	0.98779	0.988284	0.986309	0.988778
200979_at	PDHA1	pyruvate dehydrogenase (lipoamide) alpha 1	5160	chrXp22.2-p22.1	3.13986	3.01717	2.86269	2.95177	3.33424	3.43655	3.31653	3.18148	8.44744	9.06648	1.07328	0.455346	No		0.173093	0.0865018	0.0301656	0.0635184	0.31454	0.377609	0.2982	0.205683
200980_s_at	PDHA1	pyruvate dehydrogenase (lipoamide) alpha 1	5160	chrXp22.2-p22.1	8.56918	7.88618	9.41576	9.20601	9.23491	10.2498	9.54043	9.97991	299.763	778.453	2.5969	0.0262357	Yes		0.94941	0.927145	0.968353	0.964044	0.964223	0.980114	0.970283	0.97787
200981_x_at	GNAS	GNAS complex locus	2778	chr20q13.3	10.9464	11.256	11.1374	11.2617	11.3809	11.3576	11.2349	11.3538	2196.86	2499.98	1.13798	0.188995	No		0.98779	0.990618	0.989541	0.9899	0.990753	0.990349	0.989855	0.990753
200982_s_at	ANXA6	annexin A6	309	chr5q32-q34	6.00582	6.6005	5.88177	5.89685	6.02747	5.98827	6.39818	5.9055	78.9658	64.7291	-1.21994	0.221255	No		0.812048	0.861023	0.795933	0.793913	0.805584	0.797773	0.834403	0.797369
200983_x_at	CD59	CD59 molecule, complement regulatory protein	966	chr11p13	7.3068	7.80685	4.89389	4.83661	5.1646	5.23331	4.70923	5.07763	188.292	31.6883	-5.942	2.94772e-06	No		0.897293	0.923419	0.6996	0.69188	0.727701	0.732908	0.676931	0.719038
200984_s_at	CD59	CD59 molecule, complement regulatory protein	966	chr11p13	8.46751	8.57891	6.23089	6.07114	6.40447	6.72078	6.31913	6.36899	367.911	81.7171	-4.50225	3.80804e-06	No		0.946357	0.950442	0.824438	0.807649	0.833416	0.851955	0.828927	0.834538
200985_s_at	CD59	CD59 molecule, complement regulatory protein	966	chr11p13	6.31237	5.96868	4.59873	4.213	4.44217	4.6588	4.31203	4.28116	70.5475	21.372	-3.30094	2.09288e-05	No		0.836019	0.812003	0.664093	0.602684	0.640795	0.66921	0.621044	0.616421
200986_at	SERPING1	serpin peptidase inhibitor, clade G (C1 inhibitor), member 1	710	chr11q12-q13.1	7.37008	7.8506	6.01355	5.91438	5.92563	5.94122	5.8896	5.64952	195.407	59.2599	-3.29746	1.30908e-05	No		0.900301	0.925708	0.808861	0.795529	0.796696	0.794048	0.794362	0.77488
200987_x_at	PSME3	proteasome (prosome, macropain) activator subunit 3 (PA28 gamma; Ki)	10197	chr17q21	6.02705	5.36257	5.9055	6.07038	6.14	6.33245	6.00797	6.03764	51.7975	67.7582	1.30814	0.119667	No		0.813575	0.755667	0.798043	0.80747	0.81344	0.824572	0.803564	0.808412
200988_s_at	PSME3	proteasome (prosome, macropain) activator subunit 3 (PA28 gamma; Ki)	10197	chr17q21	3.59226	3.50977	3.93076	3.42501	3.83736	3.61834	3.50294	3.60719	11.7209	12.5847	1.0737	0.428595	No		0.424159	0.374916	0.542129	0.359115	0.524532	0.459353	0.398483	0.439332
200989_at	HIF1A	hypoxia inducible factor 1, alpha subunit (basic helix-loop-helix transcription factor)	3091	chr14q21-q24	11.3615	10.7389	10.0443	10.0745	10.0455	9.95936	9.83588	9.77617	2120.5	993.21	-2.135	0.00160409	No		0.990573	0.986982	0.978812	0.979126	0.978229	0.976254	0.975625	0.974638
200990_at	TRIM28	tripartite motif-containing 28	10155	chr19q13.4	6.53989	5.63458	8.35998	8.57437	7.49981	7.56186	7.82024	7.54964	67.9892	237.917	3.49934	0.012268	Yes		0.85182	0.782287	0.943125	0.948467	0.905239	0.905104	0.92104	0.910356
200991_s_at	SNX17	sorting nexin 17	9784	chr2p23-p22	7.07663	7.15549	7.49838	7.30607	7.08692	7.32048	6.59163	7.0479	138.722	141.229	1.01807	0.583154	No		0.885487	0.893478	0.907752	0.895004	0.882255	0.891727	0.847646	0.881402
200992_at	IPO7	importin 7	10527	chr11p15.4	8.77513	8.27249	8.36252	8.6397	8.27303	8.51805	8.32138	8.3786	368.062	341.454	-1.07793	0.4287	No		0.954527	0.940297	0.943305	0.950083	0.93922	0.944023	0.941285	0.943529
200993_at	IPO7	importin 7	10527	chr11p15.4	8.12186	7.78131	7.95152	8.04881	7.93538	8.0705	8.09033	7.73825	247.551	251.161	1.01458	0.573628	No		0.934102	0.922656	0.928357	0.931589	0.925214	0.927459	0.932217	0.917763
200994_at	IPO7	importin 7	10527	chr11p15.4	7.74042	7.5864	7.93428	8.27683	7.85974	8.0297	7.91619	7.90254	202.729	253.624	1.25105	0.0795332	No		0.918212	0.914082	0.927593	0.939534	0.922072	0.925753	0.925484	0.92508
200995_at	IPO7	importin 7	10527	chr11p15.4	3.63963	3.76428	3.61298	3.75201	3.60524	3.75822	3.53739	3.5203	13.0137	12.3893	-1.0504	0.424973	No		0.445168	0.479373	0.439871	0.490461	0.447637	0.505364	0.416124	0.39974
200996_at	ACTR3	ARP3 actin-related protein 3 homolog (yeast)	10096	chr2q14.1	8.77574	8.58679	8.60757	8.68073	8.65884	8.99812	8.5377	8.6928	410.508	414.711	1.01024	0.584243	No		0.954572	0.950711	0.950128	0.95134	0.951116	0.956906	0.947794	0.952193
200997_at	RBM4	RNA binding motif protein 4	5936	chr11q13	7.12981	6.91069	7.94989	7.65301	7.93849	8.14074	7.90954	8.05893	129.809	245.872	1.89411	0.0012396	Yes		0.888136	0.880953	0.928267	0.914216	0.925394	0.930197	0.925169	0.932127
200998_s_at	CKAP4	cytoskeleton-associated protein 4	10970	chr12q23.3	8.87782	9.8263	7.77705	7.75404	7.91612	7.85313	8.15092	7.89022	653.507	237.247	-2.75454	0.00191591	No		0.95758	0.976792	0.920905	0.918705	0.924541	0.918795	0.93518	0.924765
200999_s_at	CKAP4	cytoskeleton-associated protein 4	10970	chr12q23.3	8.04545	8.08402	6.42422	6.53464	6.39619	6.47114	6.89232	6.54898	267.749	93.3502	-2.86822	2.18634e-05	No		0.931185	0.934821	0.838488	0.84401	0.832473	0.83355	0.870135	0.846882
201000_at	AARS	alanyl-tRNA synthetase	16	chr16q22	7.04296	6.73927	8.44891	8.38635	8.16995	8.13534	8.3097	7.75433	118.695	294.222	2.47881	0.00101526	Yes		0.883737	0.87	0.945684	0.943125	0.93509	0.930062	0.940836	0.918481
201001_s_at	TMEM189 /// TMEM189-UBE2V1 /// UBE2V1	transmembrane protein 189 /// TMEM189-UBE2V1 readthrough /// ubiquitin-conjugating enzyme E2 variant 1	387521 /// 387522 /// 7335	chr20q13.2	5.51082	5.65703	6.25776	6.33068	5.94101	6.4714	6.30477	6.17694	47.9655	75.9561	1.58356	0.0158976	Yes		0.76478	0.78489	0.826233	0.827984	0.798222	0.833595	0.827939	0.819724
201002_s_at	TMEM189 /// TMEM189-UBE2V1 /// UBE2V1	transmembrane protein 189 /// TMEM189-UBE2V1 readthrough /// ubiquitin-conjugating enzyme E2 variant 1	387521 /// 387522 /// 7335	chr20q13.2	7.5668	8.18107	8.50597	8.55006	8.60387	8.86265	8.46068	8.42824	234.58	379.664	1.61849	0.0292806	Yes		0.910311	0.937783	0.947165	0.947524	0.949544	0.953719	0.946133	0.94519
201003_x_at	RNPEP /// TMEM189 /// TMEM189-UBE2V1 /// UBE2V1	arginyl aminopeptidase (aminopeptidase B) /// transmembrane protein 189 /// TMEM189-UBE2V1 readthrough /// ubiquitin-conjugating enzyme E2 variant 1	387521 /// 387522 /// 6051 /// 7335	chr1q32 /// chr20q13.2	5.03586	4.75701	4.30561	4.06369	4.16782	4.25402	4.15292	4.49961	29.7834	18.9039	-1.57552	0.0134053	No		0.715222	0.684967	0.619967	0.573327	0.596939	0.615433	0.593213	0.649235
201004_at	SSR4	signal sequence receptor, delta (translocon-associated protein delta)	6748	chrXq28	9.90672	9.84991	8.68902	8.64842	8.53104	9.56492	8.90125	8.74654	941.173	460.439	-2.04408	0.0275391	No		0.978094	0.977196	0.952283	0.950307	0.947524	0.970283	0.95758	0.95327
201005_at	CD9	CD9 molecule	928	chr12p13.3	9.2646	8.98841	7.96746	8.21531	8.34142	8.52641	9.07532	9.11624	558.923	372.31	-1.50123	0.161306	No		0.966692	0.961216	0.92903	0.9372	0.941509	0.944292	0.961171	0.961934
201006_at	PRDX2	peroxiredoxin 2	7001	chr19p13.2	3.58889	3.72871	3.64096	3.90712	4.01222	4.18971	3.70185	3.83605	12.6301	14.7365	1.16677	0.229659	No		0.423217	0.466849	0.451228	0.535126	0.566773	0.605153	0.478655	0.518472
201007_at	HADHB	hydroxyacyl-CoA dehydrogenase/3-ketoacyl-CoA thiolase/enoyl-CoA hydratase (trifunctional protein), beta subunit	3032	chr2p23	9.08288	8.81222	7.98716	7.93917	7.49245	7.50944	7.06766	7.39377	493.719	189.354	-2.60739	0.00485596	No		0.962517	0.956233	0.930287	0.92683	0.904924	0.902366	0.881043	0.901468
201008_s_at	TXNIP	thioredoxin interacting protein	10628	chr1q21.1	4.58035	4.34443	4.42876	4.47428	3.94399	3.87072	4.31687	4.40961	22.0452	18.9051	-1.1661	0.304429	No		0.656372	0.623513	0.640122	0.644746	0.550837	0.538178	0.621717	0.635229
201009_s_at	TXNIP	thioredoxin interacting protein	10628	chr1q21.1	4.00684	4.33572	4.00104	4.29555	3.54412	3.63068	3.55923	3.59613	18.017	13.6528	-1.31965	0.169048	No		0.55573	0.621852	0.559635	0.616869	0.424474	0.465233	0.426583	0.433856
201010_s_at	TXNIP	thioredoxin interacting protein	10628	chr1q21.1	7.29793	7.39446	6.75604	7.39824	5.29339	5.9079	6.47305	6.32243	162.714	82.0544	-1.98301	0.129086	No		0.896844	0.904565	0.862324	0.899672	0.740988	0.791669	0.839341	0.831306
201011_at	RPN1	ribophorin I	6184	chr3q21.3	7.63438	7.40144	7.52398	7.5521	7.35288	7.62834	7.33553	7.17992	183.281	172.302	-1.06372	0.445643	No		0.913408	0.904835	0.908516	0.909099	0.897922	0.908336	0.896755	0.888899
201012_at	ANXA1	annexin A1	301	chr9q12-q21.2|9q12-q21.2	10.1939	9.48003	8.11177	7.8313	8.23714	7.71196	6.05134	6.21649	914.592	164.278	-5.56733	0.0315197	No		0.982224	0.971226	0.935674	0.922207	0.937918	0.912286	0.807874	0.822912
201013_s_at	PAICS	phosphoribosylaminoimidazole carboxylase, phosphoribosylaminoimidazole succinocarboxamide synthetase	10606	chr4q12	4.56258	3.20636	6.90418	6.90636	7.01794	6.88686	6.67636	6.69289	14.7687	115.155	7.79724	6.44845e-05	Yes		0.654307	0.197872	0.8722	0.871392	0.877497	0.863312	0.854469	0.857746
201014_s_at	PAICS	phosphoribosylaminoimidazole carboxylase, phosphoribosylaminoimidazole succinocarboxamide synthetase	10606	chr4q12	6.21739	5.39065	8.75646	8.7942	8.60915	8.78757	8.71914	8.83105	55.8708	430.418	7.70381	1.37468e-06	Yes		0.828702	0.759034	0.954078	0.954348	0.949769	0.951924	0.952732	0.95538
201015_s_at	JUP	junction plakoglobin	3728	chr17q21	3.5393	3.88112	3.94797	4.15527	3.88155	3.82608	3.83055	4.09505	13.0884	15.5202	1.1858	0.16134	No		0.403555	0.517305	0.546393	0.592674	0.536338	0.526058	0.52121	0.580733
201016_at	EIF1AX	eukaryotic translation initiation factor 1A, X-linked	1964	chrXp22.12	7.23308	7.01893	7.47322	7.61462	7.74039	8.56886	7.82635	8.28567	139.682	241.886	1.73169	0.068722	No		0.893253	0.887373	0.90654	0.912196	0.916461	0.945684	0.921399	0.940207
201017_at	EIF1AX	eukaryotic translation initiation factor 1A, X-linked	1964	chrXp22.12	5.26043	4.96937	5.45214	5.41039	5.65403	6.14664	5.54763	5.882	34.6529	51.3445	1.48168	0.0690332	No		0.74036	0.71006	0.758136	0.750999	0.773129	0.809804	0.764241	0.794811
201018_at	EIF1AX	eukaryotic translation initiation factor 1A, X-linked	1964	chrXp22.12	6.7503	6.786	6.41468	6.69648	6.67924	7.56303	6.98475	7.34377	108.998	123.382	1.13197	0.457386	No		0.86623	0.872918	0.837815	0.855591	0.853571	0.905239	0.875971	0.899134
201019_s_at	EIF1AX /// EIF1AXP1	eukaryotic translation initiation factor 1A, X-linked /// eukaryotic translation initiation factor 1A, X-linked pseudogene 1	1964 /// 280661	chr1p36.13 /// chrXp22.12	8.98238	8.78606	9.24058	9.39655	9.4366	10.2301	9.56395	9.95885	472.515	796.632	1.68594	0.0605183	No		0.960452	0.955739	0.964941	0.968173	0.968353	0.979845	0.970642	0.977241
201020_at	YWHAH	tyrosine 3-monooxygenase/tryptophan 5-monooxygenase activation protein, eta polypeptide	7533	chr22q12.3	7.86278	7.46673	7.80738	7.67914	7.83827	7.88846	7.68226	7.81429	202.918	220.551	1.0869	0.345147	No		0.923149	0.907708	0.922072	0.915563	0.921085	0.920636	0.9148	0.921174
201021_s_at	DSTN	destrin (actin depolymerizing factor)	11034	chr20p12.1	9.86569	9.1312	8.96318	9.07203	8.89209	9.15187	9.22963	9.41159	723.298	556.433	-1.29988	0.163172	No		0.977555	0.964493	0.958163	0.960812	0.956502	0.961036	0.964537	0.968129
201022_s_at	DSTN	destrin (actin depolymerizing factor)	11034	chr20p12.1	7.86779	7.40489	7.03424	7.3149	7.1605	7.25441	7.2557	7.32195	198.961	149.46	-1.3312	0.0551033	No		0.923374	0.904924	0.88046	0.895587	0.887328	0.887462	0.892221	0.897877
201023_at	TAF7	TAF7 RNA polymerase II, TATA box binding protein (TBP)-associated factor, 55kDa	6879	chr5q31	7.6683	7.6629	7.19289	7.01969	7.26682	7.54187	7.79599	7.77243	203.037	172.639	-1.17608	0.329459	No		0.91498	0.917134	0.890111	0.87835	0.893388	0.904027	0.919962	0.919334
201024_x_at	EIF5B	eukaryotic translation initiation factor 5B	9669	chr2q11.2	8.46576	8.50567	9.20971	9.26249	8.6387	8.78561	8.63013	8.57369	358.472	461.458	1.28729	0.182137	No		0.946267	0.948557	0.964313	0.965121	0.950577	0.951699	0.950352	0.949499
201025_at	EIF5B	eukaryotic translation initiation factor 5B	9669	chr2q11.2	3.68047	3.67396	4.24668	4.16382	3.67058	3.97277	3.6829	3.7079	12.7924	15.0057	1.17302	0.275828	No		0.461103	0.445572	0.610316	0.59438	0.471203	0.562643	0.472909	0.477937
201026_at	EIF5B	eukaryotic translation initiation factor 5B	9669	chr2q11.2	4.20853	4.39866	4.70695	4.43555	3.80217	4.1951	4.37114	4.15111	19.7474	19.3868	-1.0186	0.581927	No		0.5964	0.632715	0.677694	0.638686	0.513355	0.605961	0.630606	0.592135
201027_s_at	EIF5B	eukaryotic translation initiation factor 5B	9669	chr2q11.2	6.43596	6.34307	7.76531	7.73401	7.07689	7.35562	6.86169	7.11771	83.8371	159.625	1.90399	0.0332712	Yes		0.845042	0.842528	0.920456	0.917852	0.881582	0.893837	0.866993	0.885397
201028_s_at	CD99	CD99 molecule	4267	chrXp22.32; Yp11.3	10.0741	10.0028	8.43092	7.98284	8.35312	8.4321	8.73891	8.70592	1051.65	347.444	-3.02683	0.000254122	No		0.980249	0.979171	0.945011	0.928491	0.942048	0.94133	0.95345	0.952462
201029_s_at	CD99	CD99 molecule	4267	chrXp22.32; Yp11.3	10.5799	10.8751	9.51995	9.33934	9.5141	9.53759	9.57505	9.55866	1695.49	727.825	-2.32953	1.77681e-05	No		0.985321	0.98797	0.970463	0.966647	0.970149	0.96943	0.970867	0.971001
201030_x_at	LDHB	lactate dehydrogenase B	3945	chr12p12.2-p12.1	10.6233	10.1885	11.4904	11.5129	11.5007	11.6286	11.8308	11.7774	1356.71	3155.14	2.32558	0.000287973	Yes		0.985725	0.981461	0.991381	0.991381	0.991157	0.992279	0.993491	0.993581
201031_s_at	HNRNPH1	heterogeneous nuclear ribonucleoprotein H1 (H)	3187	chr5q35.3	6.49032	5.75437	7.80896	8.12177	8.10232	8.06156	8.0167	8.08929	69.664	262.002	3.76094	3.83682e-05	Yes		0.848364	0.794452	0.922207	0.934417	0.932531	0.927055	0.929254	0.933025
201032_at	BLCAP	bladder cancer associated protein	10904	chr20q11.2-q12	5.85211	5.91809	5.01957	4.93305	5.19614	5.12185	5.22126	5.37184	59.1005	35.3577	-1.6715	0.00305804	No		0.797504	0.807649	0.713696	0.702339	0.730574	0.721551	0.734524	0.750056
201033_x_at	RPLP0	ribosomal protein, large, P0	6175	chr12q24.2	12.9242	12.8321	12.9521	12.9286	12.9476	12.8563	13.0802	12.9464	7528.31	7923.15	1.05245	0.380805	No		0.999192	0.999057	0.999372	0.999282	0.999461	0.999237	0.999506	0.999372
201034_at	ADD3	adducin 3 (gamma)	120	chr10q24.2-q24.3	7.84277	8.49147	8.52447	8.59177	8.38393	8.34105	8.6967	8.61125	287.44	368.332	1.28142	0.132895	No		0.922027	0.948198	0.947794	0.948826	0.943035	0.938322	0.952058	0.950352
201035_s_at	HADH	hydroxyacyl-CoA dehydrogenase	3033	chr4q22-q26	6.65657	6.7273	7.16481	7.23827	7.03026	7.36146	7.06041	7.00367	103.388	141.352	1.36719	0.0287429	No		0.8599	0.869237	0.888719	0.89047	0.878125	0.894061	0.880549	0.878529
201036_s_at	HADH	hydroxyacyl-CoA dehydrogenase	3033	chr4q22-q26	3.83903	3.62063	4.03062	4.0344	3.96185	4.09651	3.77043	3.77758	13.2676	15.404	1.16103	0.173232	No		0.512187	0.425192	0.566234	0.566908	0.555416	0.588724	0.502716	0.502042
201037_at	PFKP	phosphofructokinase, platelet	5214	chr10p15.3-p15.2	9.29931	9.07775	8.23628	8.31422	7.7708	7.14219	7.98939	7.73588	583.477	233.098	-2.50314	0.0223853	No		0.967725	0.963011	0.939354	0.940522	0.918122	0.880325	0.928042	0.917718
201038_s_at	ANP32A	acidic (leucine-rich) nuclear phosphoprotein 32 family, member A	8125	chr15q22.3-q23	6.00405	4.84142	7.50486	7.48865	7.95634	7.8549	7.59738	7.60036	42.8949	203.246	4.73822	0.000338893	Yes		0.811824	0.694887	0.907887	0.905194	0.926157	0.91884	0.91067	0.9126
201039_s_at	RAD23A	RAD23 homolog A (S. cerevisiae)	5886	chr19p13.2	7.87086	8.14265	7.61343	7.92489	7.81135	7.81135	7.83348	7.76264	257.201	221.76	-1.15982	0.146956	No		0.923419	0.936751	0.91278	0.926112	0.919962	0.917	0.921803	0.918795
201040_at	GNAI2	guanine nucleotide binding protein (G protein), alpha inhibiting activity polypeptide 2	2771	chr3p21	6.42805	6.66039	6.07064	6.29786	6.39309	6.48375	6.08744	6.07321	93.327	75.2872	-1.23961	0.121388	No		0.844369	0.865063	0.812587	0.82556	0.832293	0.834538	0.810522	0.81133
201041_s_at	DUSP1	dual specificity phosphatase 1	1843	chr5q34	7.74255	8.50409	7.1058	6.2907	6.56104	7.75093	6.11047	5.82647	278.845	97.5162	-2.85947	0.0527369	No		0.918346	0.948467	0.885442	0.825291	0.844593	0.914261	0.812003	0.790457
201042_at	TGM2	transglutaminase 2 (C polypeptide, protein-glutamine-gamma-glutamyltransferase)	7052	chr20q12	6.35198	8.85605	3.3266	3.7577	3.46474	3.4177	3.47167	3.43599	194.552	11.1507	-17.4475	0.000438254	No		0.838892	0.957714	0.292319	0.492212	0.386363	0.36908	0.383265	0.358172
201043_s_at	ANP32A	acidic (leucine-rich) nuclear phosphoprotein 32 family, member A	8125	chr15q22.3-q23	5.28103	4.42247	7.40685	7.11734	7.54151	7.04512	7.34617	7.29668	28.875	156.745	5.4284	2.80652e-05	Yes		0.7422	0.636037	0.903398	0.884051	0.907169	0.873502	0.897248	0.896485
201044_x_at	DUSP1	dual specificity phosphatase 1	1843	chr5q34	3.59484	3.68916	3.61907	3.52752	3.52954	3.50562	3.46538	3.62851	12.484	11.6798	-1.06885	0.298796	No		0.425731	0.451228	0.443013	0.406563	0.416842	0.413162	0.379943	0.447592
201045_s_at	RAB6A	RAB6A, member RAS oncogene family	5870	chr11q13.3	3.76868	3.48338	3.53571	3.63467	3.45878	3.62506	3.41146	3.4961	12.3465	11.5271	-1.07108	0.366372	No		0.489922	0.361269	0.405126	0.450105	0.383714	0.461866	0.352426	0.388562
201046_s_at	RAD23A	RAD23 homolog A (S. cerevisiae)	5886	chr19p13.2	6.56591	6.88249	6.4529	6.70137	6.57222	6.31872	6.62087	6.18297	105.727	88.945	-1.18868	0.209388	No		0.853795	0.879068	0.840912	0.855905	0.845087	0.823585	0.850159	0.820353
201047_x_at	RAB6A	RAB6A, member RAS oncogene family	5870	chr11q13.3	8.13957	7.83093	6.78734	6.84674	6.90468	6.91538	6.88408	6.70036	253.397	114.544	-2.21221	3.18035e-05	No		0.934821	0.924631	0.8643	0.866364	0.869327	0.865467	0.869237	0.858239
201048_x_at	RAB6A	RAB6A, member RAS oncogene family	5870	chr11q13.3	3.24182	3.3354	3.18381	3.06941	3.25472	3.42953	3.6554	2.89756	9.77168	9.50314	-1.02826	0.561529	No		0.236387	0.277371	0.205369	0.131571	0.263635	0.374781	0.463168	0.0431836
201049_s_at	RPS18	ribosomal protein S18	6222	chr6p21.3	13.1107	12.9225	13.1793	13.0888	13.1542	13.1243	13.1542	13.023	8286.8	8906.56	1.07479	0.29052	No		0.999596	0.999282	0.999641	0.999641	0.999686	0.999641	0.999731	0.999506
201050_at	PLD3	phospholipase D family, member 3	23646	chr19q13.2	7.27602	8.05361	7.02517	7.31008	7.19171	7.24155	6.43609	6.32353	202.926	121.209	-1.67418	0.110232	No		0.895542	0.933743	0.879921	0.895453	0.888944	0.886744	0.837007	0.831485
201051_at	ANP32A	acidic (leucine-rich) nuclear phosphoprotein 32 family, member A	8125	chr15q22.3-q23	6.97242	6.27987	8.79224	8.75885	8.78771	8.81996	8.60016	8.92194	98.7801	439.629	4.45059	8.47698e-06	Yes		0.879023	0.837635	0.954662	0.95345	0.954258	0.952732	0.949634	0.957939
201052_s_at	PSMF1	proteasome (prosome, macropain) inhibitor subunit 1 (PI31)	9491	chr20p13	4.44127	4.05165	3.99979	4.14492	4.04111	3.86539	3.72793	3.89804	18.9807	15.4143	-1.23137	0.124566	No		0.635858	0.564439	0.559411	0.590295	0.572923	0.536338	0.488441	0.53544
201053_s_at	PSMF1	proteasome (prosome, macropain) inhibitor subunit 1 (PI31)	9491	chr20p13	4.78994	4.54825	4.52421	4.43025	4.47187	4.6772	4.46335	4.42745	25.4412	22.6126	-1.12509	0.196218	No		0.685236	0.655744	0.653095	0.637698	0.645329	0.671634	0.645239	0.637788
201054_at	HNRNPA0	heterogeneous nuclear ribonucleoprotein A0	10949	chr5q31	7.74573	5.83038	8.07615	8.03695	8.29986	8.30809	8.12492	8.09297	110.512	285.33	2.58191	0.0422081	Yes		0.918481	0.800602	0.933878	0.93105	0.939983	0.93693	0.934102	0.933294
201055_s_at	HNRNPA0	heterogeneous nuclear ribonucleoprotein A0	10949	chr5q31	6.93279	6.73287	7.77092	7.5758	7.76864	7.99836	7.75997	7.88746	113.995	221.863	1.94625	0.000382776	Yes		0.877048	0.869552	0.920591	0.910132	0.918032	0.924317	0.918212	0.924721
201056_at	GOLGB1	golgin B1	2804	chr3q13	4.98585	4.27745	4.13825	4.13704	4.0372	3.96176	4.15158	3.88062	24.7893	16.5766	-1.49544	0.0442849	No		0.708893	0.610226	0.590115	0.58841	0.571845	0.560668	0.592988	0.531041
201057_s_at	GOLGB1	golgin B1	2804	chr3q13	5.74309	6.07501	4.82069	4.77193	5.06479	5.05124	4.8352	4.8814	60.09	29.9443	-2.00673	0.000348132	No		0.786641	0.821296	0.691386	0.683395	0.718544	0.714773	0.692598	0.698164
201058_s_at	MYL9	myosin, light chain 9, regulatory	10398	chr20q11.23	3.65862	3.71288	5.00637	5.27455	5.27942	4.98261	4.96493	4.85896	12.8683	33.3853	2.59438	4.17657e-05	Yes		0.452844	0.461507	0.712125	0.738924	0.739732	0.707995	0.707815	0.695336
201059_at	CTTN	cortactin	2017	chr11q13	8.86075	8.714	8.34833	8.10085	8.56643	8.72345	8.51818	8.56377	441.839	354.63	-1.24592	0.140836	No		0.957086	0.953764	0.942721	0.933474	0.948332	0.949814	0.9473	0.949095
201060_x_at	STOM	stomatin	2040	chr9q34.1	3.5195	3.55506	3.32972	2.8706	3.29222	3.4501	3.18766	3.305	11.6099	9.44281	-1.22949	0.134395	No		0.394892	0.396014	0.294384	0.0319612	0.288414	0.386452	0.217444	0.284105
201061_s_at	STOM	stomatin	2040	chr9q34.1	4.45947	3.98559	3.81371	3.85123	3.75307	3.80693	3.90771	3.56825	18.6684	13.7703	-1.35571	0.0509161	No		0.638596	0.546842	0.508776	0.521345	0.497509	0.52139	0.541231	0.421287
201062_at	STOM	stomatin	2040	chr9q34.1	2.93279	2.90441	2.82969	2.88801	2.82426	2.97242	3.05244	2.79877	7.56111	7.43464	-1.01701	0.550306	No		0.057593	0.0396373	0.0206042	0.0375724	0.0211878	0.0822373	0.126812	0.0144544
201063_at	RCN1	reticulocalbin 1, EF-hand calcium binding domain	5954	chr11p13	4.10655	3.90998	3.76925	3.38578	3.54047	3.34212	3.87661	3.58256	16.0919	11.982	-1.34301	0.072722	No		0.576469	0.525744	0.494905	0.336221	0.422184	0.326076	0.533914	0.428199
201064_s_at	PABPC4	poly(A) binding protein, cytoplasmic 4 (inducible form)	8761	chr1p32-p36	9.25078	8.36892	8.95888	9.11027	8.80555	8.88818	8.60662	8.53476	448.776	451.123	1.00523	0.601637	No		0.966243	0.944023	0.957939	0.961799	0.954662	0.954348	0.949769	0.948063
201065_s_at	GTF2I /// GTF2IP1 /// LOC100093631	general transcription factor IIi /// general transcription factor IIi, pseudogene 1 /// general transcription factor II, i, pseudogene	100093631 /// 2969 /// 2970	chr7q11.23	6.12618	5.34231	7.07829	6.92013	7.26762	7.68923	7.2442	7.11758	53.2328	149.035	2.79969	0.00302559	Yes		0.821744	0.753064	0.883826	0.872335	0.893433	0.911254	0.891547	0.885353
201066_at	CYC1	cytochrome c-1	1537	chr8q24.3	7.92659	7.21536	8.32559	8.38771	8.24667	8.14951	8.41921	8.19219	190.147	312.305	1.64244	0.0276442	Yes		0.925798	0.896171	0.942093	0.94317	0.938232	0.930511	0.944427	0.936571
201067_at	PSMC2	proteasome (prosome, macropain) 26S subunit, ATPase, 2	5701	chr7q22.1-q22.3	4.37023	3.95823	4.33731	3.50512	4.4747	4.2814	3.52307	4.2216	17.9291	16.6471	-1.07701	0.526448	No		0.624411	0.538986	0.625623	0.396148	0.645509	0.619428	0.408942	0.605512
201068_s_at	PSMC2	proteasome (prosome, macropain) 26S subunit, ATPase, 2	5701	chr7q22.1-q22.3	8.73875	7.92937	9.09397	9.03401	9.12911	9.33968	9.0156	9.20672	322.702	562.813	1.74407	0.0275625	Yes		0.953674	0.929344	0.961889	0.959824	0.962069	0.965256	0.959914	0.964133
201069_at	MMP2	matrix metallopeptidase 2 (gelatinase A, 72kDa gelatinase, 72kDa type IV collagenase)	4313	chr16q13-q21	9.8237	10.7855	7.23712	7.28994	7.91145	7.4844	7.20013	6.8249	1264.74	160.303	-7.88967	8.81362e-05	No		0.976658	0.987296	0.893433	0.893926	0.924272	0.900974	0.88836	0.867307
201070_x_at	SF3B1	splicing factor 3b, subunit 1, 155kDa	23451	chr2q33.1	5.58474	4.98719	5.67611	5.37676	5.47293	5.56157	5.61557	5.56919	39.0152	46.7002	1.19697	0.193433	No		0.771468	0.712484	0.777798	0.747991	0.757238	0.761907	0.770705	0.767967
201071_x_at	SF3B1	splicing factor 3b, subunit 1, 155kDa	23451	chr2q33.1	9.00342	8.72585	9.89932	9.86793	9.66062	9.81929	9.77073	9.82745	466.145	896.125	1.92242	0.000125343	Yes		0.961081	0.954033	0.976433	0.976254	0.972528	0.974323	0.974413	0.975715
201072_s_at	SMARCC1	SWI/SNF related, matrix associated, actin dependent regulator of chromatin, subfamily c, member 1	6599	chr3p23-p21	5.57494	6.7715	7.69015	8.11533	8.13915	8.5558	8.15008	7.88705	72.1646	272.402	3.77474	0.00324841	Yes		0.770615	0.871931	0.91682	0.934102	0.934147	0.945325	0.93509	0.924631
201073_s_at	SMARCC1	SWI/SNF related, matrix associated, actin dependent regulator of chromatin, subfamily c, member 1	6599	chr3p23-p21	4.15154	4.23867	4.6323	5.20589	4.82132	4.80334	4.48269	4.55601	18.317	26.9135	1.46932	0.0547661	No		0.585582	0.603223	0.6693	0.73228	0.689276	0.687525	0.647619	0.657539
201074_at	SMARCC1	SWI/SNF related, matrix associated, actin dependent regulator of chromatin, subfamily c, member 1	6599	chr3p23-p21	7.26902	7.16726	8.84822	8.92539	8.98884	9.10897	8.70112	8.74825	148.894	473.361	3.17919	3.92748e-06	Yes		0.894914	0.894061	0.956053	0.957624	0.958971	0.960183	0.952328	0.953405
201075_s_at	SMARCC1	SWI/SNF related, matrix associated, actin dependent regulator of chromatin, subfamily c, member 1	6599	chr3p23-p21	5.39141	5.0044	6.7744	6.6663	6.76393	6.69094	6.5506	6.56079	36.705	101.675	2.77007	1.15011e-05	Yes		0.753333	0.714459	0.863536	0.853661	0.859137	0.850249	0.844952	0.847601
201076_at	NHP2L1	NHP2 non-histone chromosome protein 2-like 1 (S. cerevisiae)	4809	chr22q13.2-q13.31	6.02584	5.65883	7.14406	7.03827	6.81282	7.09067	6.51266	7.06802	57.3744	123.162	2.14664	0.00370578	Yes		0.81344	0.78498	0.887687	0.879472	0.863177	0.876599	0.84163	0.882614
201077_s_at	NHP2L1	NHP2 non-histone chromosome protein 2-like 1 (S. cerevisiae)	4809	chr22q13.2-q13.31	8.58129	8.41645	9.37615	9.35742	9.31925	9.5243	9.23611	9.59797	361.756	676.462	1.86994	0.000420994	Yes		0.949859	0.946178	0.967455	0.967231	0.965884	0.969206	0.964852	0.971495
201078_at	TM9SF2	transmembrane 9 superfamily member 2	9375	chr13q32.3	6.92335	6.04007	6.81036	6.53586	7.26389	7.05113	6.91051	6.69479	89.3692	117.601	1.3159	0.216438	No		0.876599	0.818602	0.866185	0.844099	0.893118	0.873951	0.871706	0.85788
201079_at	SYNGR2	synaptogyrin 2	9144	chr17q25.3	6.49563	6.44889	6.44357	6.27135	6.58044	6.42651	6.18068	6.43588	88.7862	83.8501	-1.05887	0.425673	No		0.848588	0.850563	0.840194	0.823764	0.84585	0.830677	0.817255	0.838623
201080_at	PIP4K2B	phosphatidylinositol-5-phosphate 4-kinase, type II, beta	8396	chr17q12	5.01966	4.99957	4.67868	4.70967	4.75022	4.72875	4.83088	4.68682	32.2139	26.5536	-1.21317	0.034174	No		0.713112	0.71392	0.674373	0.674822	0.681286	0.678323	0.692194	0.675091
201081_s_at	PIP4K2B	phosphatidylinositol-5-phosphate 4-kinase, type II, beta	8396	chr17q12	3.61527	3.81052	3.59319	3.74591	3.75494	3.70094	3.65363	3.76996	13.1127	13.024	-1.00682	0.58528	No		0.434529	0.495668	0.432329	0.488935	0.498002	0.487409	0.46254	0.498227
201082_s_at	DCTN1	dynactin 1 (p150, glued homolog, Drosophila)	1639	chr2p13	3.26128	3.57533	3.64491	3.80895	3.12967	3.36088	3.69017	3.19284	10.6908	11.0904	1.03737	0.551395	No		0.249046	0.404857	0.453472	0.509449	0.180096	0.337299	0.475199	0.21309
201083_s_at	BCLAF1	BCL2-associated transcription factor 1	9774	chr6q22-q23	2.69486	2.90898	2.76539	2.77728	2.8272	3.00356	2.92581	2.75038	6.97369	7.16817	1.02789	0.520026	No		0.00260358	0.0413431	0.00897787	0.0102348	0.0218611	0.100821	0.0548099	0.00686807
201084_s_at	BCLAF1	BCL2-associated transcription factor 1	9774	chr6q22-q23	6.67867	5.66676	6.42458	6.15471	6.57692	6.89555	6.66909	6.82911	72.1393	96.4465	1.33695	0.228251	No		0.861023	0.785878	0.838533	0.814427	0.845536	0.8643	0.854065	0.867621
201085_s_at	SON	SON DNA binding protein	6651	chr21q22.1-q22.2|21q22.11	6.99871	7.65985	7.68853	7.85456	7.61595	7.85216	7.67625	7.74018	160.818	213.477	1.32745	0.0888078	No		0.88046	0.917	0.916775	0.92297	0.911209	0.918705	0.914665	0.917852
201086_x_at	SON	SON DNA binding protein	6651	chr21q22.1-q22.2|21q22.11	7.17905	7.47056	7.40889	7.55505	7.69947	7.63352	7.47385	7.52737	160.319	187.363	1.16868	0.141003	No		0.890515	0.907887	0.903623	0.909144	0.914576	0.90856	0.905283	0.909099
201087_at	PXN	paxillin	5829	chr12q24.31	5.1571	4.61136	5.41826	5.49631	5.44831	5.24598	5.11133	5.19164	29.5324	39.9089	1.35136	0.0785552	No		0.728823	0.664856	0.754904	0.759528	0.754994	0.73412	0.722853	0.731292
201088_at	KPNA2	karyopherin alpha 2 (RAG cohort 1, importin alpha 1)	3838	chr17q24.2	6.55188	4.61259	8.76675	8.90768	8.58557	8.93702	8.55	8.48609	47.9094	417.468	8.71369	0.000690265	Yes		0.852583	0.664991	0.954213	0.956996	0.948916	0.955156	0.948377	0.946896
201089_at	ATP6V1B2	ATPase, H+ transporting, lysosomal 56/58kDa, V1 subunit B2	526	chr8p22-p21	4.37534	4.72391	4.48011	4.2863	4.35506	4.69662	4.18794	4.19982	23.4193	20.6439	-1.13445	0.310417	No		0.625264	0.680433	0.647439	0.615164	0.628182	0.674193	0.599632	0.601697
201090_x_at	TUBA1B	tubulin, alpha 1b	10376	chr12q13.12	11.3849	10.6189	12.457	12.376	12.5313	12.5718	12.5908	12.6269	2050.72	5896.45	2.87531	0.000246278	Yes		0.990798	0.986219	0.996903	0.996588	0.997217	0.997441	0.997756	0.99789
201091_s_at	CBX3	chromobox homolog 3 (HP1 gamma homolog, Drosophila)	11335	chr7p15.2	7.74501	7.12632	7.61393	7.65549	7.53763	7.76568	7.79529	7.99228	173.125	211.823	1.22353	0.198504	No		0.918436	0.892535	0.91287	0.914351	0.906944	0.915249	0.919917	0.92912
201092_at	RBBP7	retinoblastoma binding protein 7	5931	chrXp22.2	8.47721	8.15044	8.45802	8.49823	8.29314	9.43766	8.35777	9.10517	318.208	413.478	1.2994	0.298066	No		0.946671	0.93702	0.945863	0.945819	0.939803	0.9675	0.942317	0.961709
201093_x_at	SDHA	succinate dehydrogenase complex, subunit A, flavoprotein (Fp)	6389	chr5p15	6.72846	6.22665	6.39705	6.36966	6.2184	6.23433	6.32319	6.47898	89.1125	80.8366	-1.10238	0.344423	No		0.864838	0.834448	0.836693	0.831396	0.819949	0.816672	0.829061	0.841945
201094_at	RPS29	ribosomal protein S29	6235	chr14q	11.7819	11.5232	12.2043	12.3232	12.1266	12.1988	12.1441	12.0995	3219.31	4649.21	1.44416	0.00823005	No		0.993087	0.992279	0.995646	0.996229	0.995421	0.995646	0.995601	0.995466
201095_at	DAP	death-associated protein	1611	chr5p15.2	7.08844	7.76271	4.97776	4.99848	4.8592	5.02199	4.93259	4.78985	171.918	30.484	-5.63961	1.68701e-06	No		0.886071	0.921713	0.709252	0.710015	0.694304	0.7119	0.704089	0.687435
201096_s_at	ARF4	ADP-ribosylation factor 4	378	chr3p21.2-p21.1	9.25714	9.53575	7.62619	7.63733	7.84907	8.02877	8.07607	8.08601	673.926	236.207	-2.85311	0.000114791	No		0.966513	0.972124	0.913453	0.913498	0.921668	0.925708	0.931454	0.93289
201097_s_at	ARF4	ADP-ribosylation factor 4	378	chr3p21.2-p21.1	10.4245	10.8594	9.16852	9.18607	9.47013	9.38777	9.50384	9.25058	1597.92	642.619	-2.48658	0.000142191	No		0.984199	0.987835	0.96337	0.96355	0.969296	0.966378	0.9697	0.965031
201098_at	COPB2	coatomer protein complex, subunit beta 2 (beta prime)	9276	chr3q23	8.71346	8.82074	7.84547	7.75795	8.01491	8.30475	7.96419	7.91494	435.673	250.217	-1.74118	0.00515788	No		0.95318	0.956592	0.923823	0.91893	0.928985	0.936796	0.927504	0.925439
201099_at	USP9X	ubiquitin specific peptidase 9, X-linked	8239	chrXp11.4	6.28956	6.20577	7.4956	7.63425	7.63761	8.44069	7.16906	7.3327	75.9862	196.491	2.58588	0.0210217	Yes		0.834403	0.832787	0.907618	0.913274	0.912286	0.941734	0.886744	0.898326
201100_s_at	USP9X	ubiquitin specific peptidase 9, X-linked	8239	chrXp11.4	9.09568	9.4716	10.2598	10.2595	10.2588	10.9216	9.61245	9.79422	623.239	1163.63	1.86706	0.063058	No		0.962742	0.971046	0.98164	0.981416	0.981281	0.987207	0.97172	0.975042
201101_s_at	BCLAF1	BCL2-associated transcription factor 1	9774	chr6q22-q23	7.21989	5.09553	6.49938	6.12622	5.85448	6.31075	5.51917	5.84398	71.3928	65.1486	-1.09585	0.549643	No		0.892535	0.724379	0.84374	0.812632	0.790861	0.823001	0.761458	0.791758
201102_s_at	PFKL	phosphofructokinase, liver	5211	chr21q22.3	6.21698	6.05784	6.13123	5.94003	6.16834	5.72813	6.07265	5.88951	70.3956	63.4838	-1.10888	0.31229	No		0.828568	0.820083	0.817031	0.798716	0.816403	0.77672	0.809265	0.795529
201103_x_at	LOC200030 /// NBPF10 /// NBPF11 /// NBPF15 /// NBPF16 /// NBPF8 /// NBPF9	neuroblastoma breakpoint family, member 11-like /// neuroblastoma breakpoint family, member 10 /// neuroblastoma breakpoint family, member 11 /// neuroblastoma breakpoint family, member 15 /// neuroblastoma breakpoint family, member 16 /// neuroblastoma breakpoint family, member 8 /// neuroblastoma breakpoint family, member 9	100132406 /// 200030 /// 284565 /// 400818 /// 728841 /// 728912 /// 728936	chr1q21.1 /// chr1q21.2	3.84232	3.79689	3.7024	3.96914	3.65301	3.74968	3.9839	3.59608	14.1194	13.6962	-1.0309	0.528808	No		0.512861	0.489967	0.473268	0.5516	0.46465	0.503254	0.560668	0.433766
201104_x_at	LOC200030 /// NBPF10 /// NBPF11 /// NBPF14 /// NBPF15 /// NBPF16 /// NBPF8	neuroblastoma breakpoint family, member 11-like /// neuroblastoma breakpoint family, member 10 /// neuroblastoma breakpoint family, member 11 /// neuroblastoma breakpoint family, member 14 /// neuroblastoma breakpoint family, member 15 /// neuroblastoma breakpoint family, member 16 /// neuroblastoma breakpoint family, member 8	100132406 /// 200030 /// 25832 /// 284565 /// 728841 /// 728912 /// 728936	chr1q12-q21.2 /// chr1q21.1 /// chr1q21.2	3.7224	3.66156	3.48578	3.53164	3.44689	3.81412	3.64856	3.59175	12.924	12.0124	-1.07588	0.358609	No		0.47457	0.438748	0.382143	0.408852	0.376173	0.52332	0.460654	0.43215
201105_at	LGALS1	lectin, galactoside-binding, soluble, 1	3956	chr22q13.1	11.9626	11.9235	8.4488	8.49612	9.04252	8.92911	8.93326	8.59163	3937.46	427.636	-9.20749	4.28276e-07	No		0.994344	0.994703	0.945594	0.945684	0.960093	0.955066	0.958612	0.949814
201106_at	GPX4	glutathione peroxidase 4 (phospholipid hydroperoxidase)	2879	chr19p13.3	10.0176	9.71614	9.86781	9.80065	9.87133	10.0557	9.78056	9.79485	933.742	930.474	-1.00351	0.5989	No		0.979441	0.975401	0.976029	0.974997	0.975625	0.977735	0.974593	0.975086
201107_s_at	THBS1	thrombospondin 1	7057	chr15q15	3.60151	3.48069	3.33753	3.13298	3.25584	3.30416	3.12839	3.46189	11.6406	9.64735	-1.20662	0.0895972	No		0.429501	0.360282	0.301073	0.171073	0.264219	0.302958	0.178794	0.372806
201108_s_at	THBS1	thrombospondin 1	7057	chr15q15	10.0352	9.9435	3.81209	3.67274	3.63483	3.60846	3.30149	3.27433	1016.48	11.718	-86.7448	2.57933e-10	No		0.9798	0.978588	0.508282	0.464829	0.459173	0.456121	0.289043	0.265565
201109_s_at	THBS1	thrombospondin 1	7057	chr15q15	11.0077	10.9709	5.88007	6.37416	6.08595	5.80581	5.5184	4.95647	2032.82	54.5741	-37.2489	1.06107e-06	No		0.988419	0.988733	0.795753	0.831755	0.809714	0.783678	0.761368	0.706738
201110_s_at	THBS1	thrombospondin 1	7057	chr15q15	10.0892	10.0376	5.90902	6.57207	6.31167	5.15024	5.00424	4.44133	1070.02	47.3326	-22.6064	0.000276243	No		0.980563	0.979575	0.798447	0.846703	0.826637	0.7242	0.711406	0.639943
201111_at	CSE1L	CSE1 chromosome segregation 1-like (yeast)	1434	chr20q13	6.07356	4.76868	7.05038	6.62067	7.06221	8.08602	6.94425	7.02295	42.847	140.174	3.27151	0.0282302	Yes		0.816896	0.686268	0.881357	0.850788	0.880415	0.927997	0.873367	0.879607
201112_s_at	CSE1L	CSE1 chromosome segregation 1-like (yeast)	1434	chr20q13	8.481	7.47365	9.87501	9.84145	9.84736	10.4237	9.76353	9.82399	252.008	974.939	3.86869	0.000805153	Yes		0.946896	0.908112	0.976254	0.975715	0.975221	0.982224	0.974368	0.975625
201113_at	TUFM	Tu translation elongation factor, mitochondrial	7284	chr16p11.2	7.26349	6.93928	7.76487	7.97118	7.843	7.85783	7.74064	7.47883	137.319	219.193	1.59624	0.0193601	Yes		0.894734	0.882929	0.920366	0.927863	0.921354	0.919065	0.917224	0.906226
201114_x_at	PSMA7	proteasome (prosome, macropain) subunit, alpha type, 7	5688	chr20q13.33	8.94234	8.45152	9.40942	9.44227	9.44628	9.56158	9.43723	9.45406	414.989	703.533	1.69531	0.0031409	Yes		0.959555	0.947075	0.968218	0.968981	0.968622	0.969834	0.968757	0.968847
201115_at	POLD2	polymerase (DNA directed), delta 2, regulatory subunit 50kDa	5425	chr7p13	5.78433	4.90471	6.65946	7.0366	6.82878	6.4225	6.28961	6.21112	40.6313	95.3181	2.34593	0.0264984	Yes		0.790681	0.702473	0.855052	0.879337	0.86403	0.830184	0.826188	0.822508
201116_s_at	CPE	carboxypeptidase E	1363	chr4q32.3	5.56928	6.08193	5.96561	5.91793	5.6196	5.3935	5.72739	5.49701	56.713	51.5122	-1.10096	0.427548	No		0.770032	0.822238	0.803519	0.795933	0.769897	0.747497	0.780222	0.761682
201117_s_at	CPE	carboxypeptidase E	1363	chr4q32.3	4.46281	4.34797	4.21959	4.15548	3.87417	3.67642	3.70732	3.02134	21.1911	13.6963	-1.54721	0.119141	No		0.639	0.62477	0.605243	0.592719	0.534632	0.479777	0.481708	0.104413
201118_at	PGD	phosphogluconate dehydrogenase	5226	chr1p36.3-p36.13	7.76657	7.05141	8.10349	7.98479	8.10491	8.32895	7.63121	7.87941	169.953	256.971	1.51201	0.0751905	No		0.919244	0.888854	0.93518	0.928626	0.932576	0.937649	0.912645	0.924361
201119_s_at	COX8A	cytochrome c oxidase subunit VIIIA (ubiquitous)	1351	chr11q12-q13	8.42378	8.08236	8.5781	8.71634	8.43702	8.88268	8.13236	8.22011	305.085	360.645	1.18211	0.309701	No		0.944562	0.934776	0.949185	0.951924	0.944562	0.954123	0.934237	0.937649
201120_s_at	PGRMC1	progesterone receptor membrane component 1	10857	chrXq22-q24	9.35054	8.57581	7.72613	7.46359	8.03104	8.32363	8.32313	8.65527	499.096	271.938	-1.83533	0.0779756	No		0.969161	0.950307	0.918391	0.903712	0.929569	0.937469	0.941464	0.95116
201121_s_at	PGRMC1	progesterone receptor membrane component 1	10857	chrXq22-q24	10.3716	10.1223	8.96095	9.27921	9.59559	9.73112	9.50369	9.78105	1215.15	711.771	-1.70721	0.0372176	No		0.98357	0.980742	0.958118	0.96566	0.971316	0.972932	0.969655	0.974817
201122_x_at	EIF5A	eukaryotic translation initiation factor 5A	1984	chr17p13-p12	7.67731	7.2849	7.96273	8.01111	7.92818	7.89801	7.77451	7.95818	178.664	242.547	1.35756	0.0324047	No		0.915249	0.898909	0.92894	0.930018	0.92499	0.920995	0.919109	0.927324
201123_s_at	EIF5A	eukaryotic translation initiation factor 5A	1984	chr17p13-p12	9.17823	7.94375	9.25676	9.38402	9.21708	9.11026	9.30381	9.3741	377.672	619.232	1.6396	0.0779382	No		0.964762	0.930062	0.965121	0.967814	0.963999	0.960228	0.966109	0.967276
201124_at	ITGB5	integrin, beta 5	3693	chr3q21.2	4.91578	5.25052	4.21093	5.00108	4.51619	4.8282	4.85037	4.48232	33.8985	25.075	-1.35188	0.136133	No		0.700678	0.743188	0.603852	0.710374	0.651569	0.690533	0.694483	0.646137
201125_s_at	ITGB5	integrin, beta 5	3693	chr3q21.2	8.32613	9.32644	7.6676	7.96018	7.88834	7.47243	8.13966	8.08202	453.917	233.677	-1.9425	0.0379225	No		0.941644	0.968218	0.916147	0.927593	0.923419	0.900121	0.934686	0.932846
201126_s_at	MGAT1	mannosyl (alpha-1,3-)-glycoprotein beta-1,2-N-acetylglucosaminyltransferase	4245	chr5q35	5.75856	5.69382	5.54182	5.48921	5.6832	5.54604	5.16472	5.19899	52.9363	43.3311	-1.22167	0.153359	No		0.788392	0.788661	0.765633	0.758765	0.775912	0.760605	0.728644	0.73237
201127_s_at	ACLY	ATP citrate lyase	47	chr17q12-q21	7.54837	7.22801	7.62699	7.70406	7.65124	7.4486	7.35483	7.66975	167.52	190.799	1.13896	0.239441	No		0.909413	0.89653	0.913498	0.916865	0.91287	0.898864	0.897922	0.915428
201128_s_at	ACLY	ATP citrate lyase	47	chr17q12-q21	9.08876	8.54504	8.75582	8.87752	8.83135	8.9239	8.57579	8.80636	450.973	444.218	-1.01521	0.577921	No		0.962562	0.949634	0.954033	0.956412	0.955066	0.954886	0.949006	0.954976
201129_at	SFRS7	splicing factor, arginine/serine-rich 7, 35kDa	6432	chr2p22.1	4.97415	3.1994	5.42498	5.80799	5.75367	5.21958	5.95587	5.91009	16.9919	51.2222	3.01451	0.0313426	Yes		0.70777	0.191947	0.755712	0.787045	0.781928	0.731158	0.799659	0.797729
201130_s_at	CDH1	cadherin 1, type 1, E-cadherin (epithelial)	999	chr16q22.1	3.34681	3.38833	3.28549	3.53778	3.3518	3.46654	3.58107	3.50645	10.3214	10.9652	1.06237	0.383087	No		0.302913	0.310634	0.268483	0.411635	0.325672	0.394488	0.4361	0.393769
201131_s_at	CDH1	cadherin 1, type 1, E-cadherin (epithelial)	999	chr16q22.1	4.12234	3.62332	8.8378	8.95485	8.8413	8.76886	8.32395	8.46135	14.65	415.303	28.3483	3.24869e-08	Yes		0.580329	0.426135	0.95556	0.958477	0.955335	0.950936	0.941554	0.946267
201132_at	HNRNPH2	heterogeneous nuclear ribonucleoprotein H2 (H')	3188	chrXq22	7.60917	6.97128	7.12342	7.42293	7.67768	8.67167	7.3832	7.4966	156.522	197.985	1.2649	0.378829	No		0.912196	0.884859	0.88652	0.901468	0.913857	0.948198	0.899807	0.907483
201133_s_at	PJA2	praja ring finger 2	9867	chr5q21.3	8.04449	7.54932	6.82153	7.02267	6.98242	6.89921	7.01347	6.41206	222.383	116.047	-1.91632	0.0157033	No		0.93114	0.912062	0.866993	0.878574	0.874669	0.864569	0.877901	0.837141
201134_x_at	COX7C	cytochrome c oxidase subunit VIIc	1350	chr5q14	9.30102	9.00791	10.4591	10.5048	10.4032	10.5914	10.5482	10.5161	569.862	1451.96	2.54791	4.46849e-06	Yes		0.967769	0.961754	0.98384	0.984199	0.983436	0.984244	0.984423	0.984379
201135_at	ECHS1	enoyl CoA hydratase, short chain, 1, mitochondrial	1892	chr10q26.2-q26.3	7.76307	7.33151	6.80598	6.92589	6.8507	6.78916	6.69442	6.92666	187.051	113.94	-1.64166	0.00483778	No		0.919154	0.901109	0.865781	0.872784	0.865916	0.856803	0.85604	0.873861
201136_at	PLP2	proteolipid protein 2 (colonic epithelium-enriched)	5355	chrXp11.23	8.4288	8.03858	4.08082	4.68331	4.85635	5.64756	3.86317	4.14456	301.015	23.3599	-12.886	0.000254911	No		0.944651	0.933429	0.577726	0.671859	0.694079	0.769269	0.530502	0.590205
201137_s_at	HLA-DPB1	major histocompatibility complex, class II, DP beta 1	3115	chr6p21.3	3.90289	3.62464	4.58913	3.9028	3.87183	3.83537	3.87562	3.94071	13.5833	16.0286	1.18002	0.307934	No		0.529066	0.426583	0.662387	0.534587	0.534183	0.52956	0.5336	0.546258
201138_s_at	SSB	Sjogren syndrome antigen B (autoantigen La)	6741	chr2q31.1	8.38615	7.92449	9.55449	9.64885	9.65317	9.65162	9.58609	9.55223	285.099	780.223	2.73668	1.19452e-05	Yes		0.943619	0.92903	0.971136	0.972528	0.972303	0.97172	0.971091	0.970822
201139_s_at	SSB	Sjogren syndrome antigen B (autoantigen La)	6741	chr2q31.1	8.01027	7.25139	9.47848	9.39514	9.38779	9.49446	9.32536	9.29122	198.202	673.441	3.39775	6.16703e-05	Yes		0.929703	0.897473	0.969475	0.968129	0.967365	0.968667	0.966782	0.965525
201140_s_at	RAB5C	RAB5C, member RAS oncogene family	5878	chr17q21.2	6.21068	6.61944	6.28496	6.27715	6.15771	5.86816	6.11713	6.00368	85.3348	69.4611	-1.22853	0.143029	No		0.828343	0.862324	0.828343	0.824124	0.815325	0.788347	0.812452	0.80518
201141_at	GPNMB	glycoprotein (transmembrane) nmb	10457	chr7p15	4.53932	4.18171	3.00763	3.04919	3.02228	3.02116	2.90558	3.09945	20.5421	8.09791	-2.53672	8.9711e-06	No		0.650447	0.591731	0.0944472	0.118104	0.109216	0.111819	0.0452036	0.149616
201142_at	EIF2S1	eukaryotic translation initiation factor 2, subunit 1 alpha, 35kDa	1965	chr14q23.3	4.68973	4.68557	4.59091	3.88881	4.63209	4.43145	4.14451	4.45839	25.7706	20.502	-1.25698	0.192736	No		0.672487	0.675046	0.662791	0.531221	0.666786	0.639808	0.591911	0.642456
201143_s_at	EIF2S1	eukaryotic translation initiation factor 2, subunit 1 alpha, 35kDa	1965	chr14q23.3	3.4654	3.33955	3.24693	3.26237	3.30739	3.383	3.12348	3.26789	10.5742	9.61426	-1.09984	0.22119	No		0.368497	0.279795	0.242941	0.257665	0.296674	0.349868	0.176011	0.261929
201144_s_at	EIF2S1	eukaryotic translation initiation factor 2, subunit 1 alpha, 35kDa	1965	chr14q23.3	7.85238	7.34165	8.44891	8.31828	8.40227	8.39726	8.20651	8.2324	193.611	322.749	1.667	0.0087197	Yes		0.922521	0.901603	0.945684	0.940746	0.943529	0.940432	0.937155	0.938098
201145_at	HAX1	HCLS1 associated protein X-1	10456	chr1q21.3	8.65844	8.28309	8.89443	8.86139	8.88494	8.88029	9.03186	8.85693	354.777	478.256	1.34805	0.0301097	No		0.951789	0.940881	0.957131	0.956008	0.956278	0.953988	0.960093	0.956278
201146_at	NFE2L2	nuclear factor (erythroid-derived 2)-like 2	4780	chr2q31	8.85702	8.77758	7.24163	7.2711	7.5673	7.3021	7.11676	6.77309	451.098	148.261	-3.04259	0.000172267	No		0.956906	0.95556	0.893657	0.892625	0.908695	0.890425	0.884051	0.863716
201147_s_at	TIMP3	TIMP metallopeptidase inhibitor 3	7078	chr22q12.1-q13.2|22q12.3	5.97251	5.7517	4.75958	4.51115	4.76054	4.31024	4.17394	4.12923	58.166	21.7174	-2.67831	0.000912325	No		0.808861	0.794272	0.684248	0.650132	0.682273	0.623423	0.596714	0.587557
201148_s_at	TIMP3	TIMP metallopeptidase inhibitor 3	7078	chr22q12.1-q13.2|22q12.3	6.8432	5.96827	4.93517	4.92162	4.99128	4.78005	4.3077	4.47324	84.7848	26.6275	-3.18411	0.0023156	No		0.872469	0.811914	0.704179	0.701082	0.71006	0.684563	0.620281	0.645015
201149_s_at	TIMP3	TIMP metallopeptidase inhibitor 3	7078	chr22q12.1-q13.2|22q12.3	6.42149	5.71686	3.56788	3.64701	3.35473	3.34071	3.61543	3.63949	67.1434	11.5318	-5.82248	3.84476e-06	No		0.84374	0.790681	0.420613	0.455358	0.327019	0.325403	0.448893	0.452799
201150_s_at	TIMP3	TIMP metallopeptidase inhibitor 3	7078	chr22q12.1-q13.2|22q12.3	9.4249	8.42314	4.9372	5.16728	5.60493	4.99245	4.25132	4.2736	485.733	29.2656	-16.5974	5.83402e-05	No		0.970553	0.946402	0.704404	0.72824	0.768551	0.708803	0.610899	0.614939
201151_s_at	MBNL1	muscleblind-like (Drosophila)	4154	chr3q25	3.30323	3.10256	2.95778	2.99381	3.0056	3.05841	2.9904	2.89756	9.20806	7.91137	-1.1639	0.0835434	No		0.276025	0.134533	0.069354	0.0861427	0.100193	0.136149	0.0907214	0.0431836
201152_s_at	MBNL1	muscleblind-like (Drosophila)	4154	chr3q25	7.9013	8.27527	3.87771	3.84186	3.72414	3.87254	3.95282	3.87694	272.155	14.4969	-18.7734	5.93465e-10	No		0.92499	0.940432	0.527495	0.518831	0.487139	0.538852	0.554024	0.530053
201153_s_at	MBNL1	muscleblind-like (Drosophila)	4154	chr3q25	7.87889	7.94943	3.0572	3.33517	3.27289	3.01264	3.12161	3.01719	241.212	8.79155	-27.4368	1.93386e-10	No		0.923778	0.930197	0.122548	0.303542	0.274588	0.106522	0.175024	0.102033
201154_x_at	RPL4	ribosomal protein L4	6124	chr15q22	12.036	11.7165	11.9673	11.9952	12.0007	11.9526	12.0275	11.9485	3759.36	4045.13	1.07602	0.319634	No		0.994793	0.993536	0.994344	0.994344	0.994793	0.994479	0.994793	0.994568
201155_s_at	MFN2	mitofusin 2	9927	chr1p36.22	7.15192	6.8196	7.2107	6.97359	7.13705	7.15935	7.07267	6.62969	126.743	130.736	1.0315	0.549222	No		0.889213	0.874848	0.891188	0.875836	0.885712	0.881357	0.881582	0.852808
201156_s_at	RAB5C	RAB5C, member RAS oncogene family	5878	chr17q21.2	4.90027	5.27995	4.74545	4.88385	4.91333	5.05427	4.88133	4.62177	34.0623	28.84	-1.18108	0.18653	No		0.698927	0.745926	0.682139	0.697401	0.700902	0.715087	0.698344	0.665799
201157_s_at	NMT1	N-myristoyltransferase 1	4836	chr17q21.31	8.05688	7.97004	8.99368	8.86425	8.9726	8.66067	8.894	8.68896	258.399	460.065	1.78044	0.000789318	Yes		0.931768	0.93096	0.959285	0.956098	0.958432	0.947839	0.9574	0.952013
201158_at	NMT1	N-myristoyltransferase 1	4836	chr17q21.31	4.04216	4.07205	4.22323	3.79212	3.91832	3.91144	4.0533	3.91961	16.6461	15.6672	-1.06248	0.420308	No		0.563765	0.568793	0.606051	0.503973	0.544598	0.548682	0.574898	0.540962
201159_s_at	NMT1	N-myristoyltransferase 1	4836	chr17q21.31	3.14617	3.53818	3.36027	3.27145	3.26076	3.18374	3.2185	3.20993	10.1413	9.51877	-1.0654	0.399698	No		0.176774	0.389325	0.313866	0.264264	0.266867	0.222292	0.236926	0.224357
201160_s_at	CSDA	cold shock domain protein A	8531	chr12p13.1	8.30538	8.21681	8.34406	8.46348	8.44644	8.21832	8.83665	8.33413	306.787	347.414	1.13243	0.305759	No		0.940656	0.938861	0.942631	0.944966	0.944831	0.933878	0.956188	0.942183
201161_s_at	CSDA	cold shock domain protein A	8531	chr12p13.1	8.21642	8.13988	8.36358	8.54571	8.52807	8.08582	8.83032	8.53387	289.647	357.359	1.23377	0.178951	No		0.937514	0.936616	0.943484	0.94739	0.947435	0.927953	0.956008	0.948018
201162_at	IGFBP7	insulin-like growth factor binding protein 7	3490	chr4q12	10.6329	10.8351	5.4814	5.69186	5.53097	5.64337	4.92018	5.08472	1703.16	41.9932	-40.5579	2.7344e-08	No		0.985815	0.987566	0.76065	0.776316	0.762266	0.768955	0.702877	0.719711
201163_s_at	IGFBP7	insulin-like growth factor binding protein 7	3490	chr4q12	9.72219	9.40663	3.22274	3.35879	3.67583	3.14629	3.13323	2.73276	757.136	9.2638	-81.7306	6.34556e-09	No		0.975176	0.969655	0.228307	0.320285	0.472954	0.19693	0.181577	0.00556628
201164_s_at	PUM1	pumilio homolog 1 (Drosophila)	9698	chr1p35.2	7.24944	7.44123	7.60601	7.94352	7.9	8.17463	7.7315	7.73554	162.617	230.486	1.41735	0.0441648	No		0.894196	0.906585	0.912421	0.9271	0.923823	0.931589	0.91673	0.917673
201165_s_at	PUM1	pumilio homolog 1 (Drosophila)	9698	chr1p35.2	7.84628	7.62302	7.84672	8.09145	8.09112	8.19207	8.22837	8.28116	212.991	278.555	1.30782	0.0563644	No		0.922252	0.915428	0.923913	0.933205	0.931858	0.93289	0.937873	0.939848
201166_s_at	PUM1	pumilio homolog 1 (Drosophila)	9698	chr1p35.2	8.94003	8.5116	8.89653	8.86207	8.99044	9.03828	9.07503	8.98676	423.383	503.153	1.18841	0.135864	No		0.95942	0.948736	0.957176	0.956053	0.959016	0.957984	0.961126	0.959196
201167_x_at	ARHGDIA	Rho GDP dissociation inhibitor (GDI) alpha	396	chr17q25.3	4.31241	4.98719	4.08998	3.84163	3.9744	3.86573	4.05414	4.05736	25.1032	15.7856	-1.59025	0.0290669	No		0.615164	0.712484	0.579881	0.518786	0.557975	0.537236	0.575167	0.57216
201168_x_at	ARHGDIA	Rho GDP dissociation inhibitor (GDI) alpha	396	chr17q25.3	5.91261	5.73745	4.79136	5.18037	5.31457	5.21875	4.99701	5.39274	56.6903	35.4849	-1.59759	0.0272632	No		0.802666	0.792925	0.688199	0.729452	0.742335	0.731023	0.710778	0.752301
201169_s_at	BHLHE40	basic helix-loop-helix family, member e40	8553	chr3p26	3.31863	3.05304	3.04178	3.276	3.13057	3.12049	3.23012	3.29871	9.0998	9.08159	-1.00201	0.602598	No		0.284643	0.105266	0.114603	0.266822	0.18059	0.179692	0.244512	0.280514
201170_s_at	BHLHE40	basic helix-loop-helix family, member e40	8553	chr3p26	4.76386	4.4622	3.73969	3.68863	4.28065	4.06054	4.18293	3.59786	24.4715	15.19	-1.61103	0.043544	No		0.681824	0.642771	0.486286	0.469991	0.617453	0.581317	0.59851	0.434708
201171_at	ATP6V0E1	ATPase, H+ transporting, lysosomal 9kDa, V0 subunit e1	8992	chr5q35.1	3.13025	3.66449	3.13624	3.22894	3.05702	3.11505	3.07279	2.96746	10.5368	8.55194	-1.2321	0.122365	No		0.167841	0.44005	0.174575	0.235714	0.130538	0.175832	0.140683	0.0742919
201172_x_at	ATP6V0E1	ATPase, H+ transporting, lysosomal 9kDa, V0 subunit e1	8992	chr5q35.1	9.9004	10.0749	8.84128	8.52382	8.95568	8.99788	8.92003	8.85423	1015.26	461.063	-2.20199	0.000221555	No		0.978049	0.980114	0.955739	0.946716	0.958073	0.956861	0.958028	0.956053
201173_x_at	NUDC	nuclear distribution gene C homolog (A. nidulans)	10726	chr1p35-p34	7.79647	7.52491	8.4784	8.25876	8.29127	8.62745	8.45624	8.6901	202.347	353.861	1.74878	0.0051463	Yes		0.920187	0.91067	0.946582	0.938771	0.939624	0.946986	0.945998	0.952058
201174_s_at	TERF2IP	telomeric repeat binding factor 2, interacting protein	54386	chr16q23.1	6.78319	7.60958	5.05489	5.12211	5.04569	5.06911	5.49757	5.25905	146.665	36.1202	-4.06047	0.000100091	No		0.868474	0.915114	0.717915	0.723482	0.716614	0.716524	0.759483	0.738295
201175_at	TMX2	thioredoxin-related transmembrane protein 2	51075	chr11cen-q22.3	6.28947	5.95173	6.40617	6.60008	6.31938	6.4576	6.27809	6.55969	69.5801	86.6324	1.24507	0.0891462	No		0.834179	0.810387	0.837321	0.848947	0.827266	0.832473	0.82556	0.847511
201176_s_at	ARCN1	archain 1	372	chr11q23.3	8.46226	8.38275	7.72496	7.91982	7.71025	8.11148	7.82665	7.56658	343.105	224.404	-1.52896	0.0263396	No		0.946133	0.944607	0.918301	0.925977	0.915339	0.929254	0.921444	0.911119
201177_s_at	UBA2	ubiquitin-like modifier activating enzyme 2	10054	chr19q12	6.97864	7.17089	7.99199	8.24885	7.96968	8.18781	8.01893	7.93703	134.808	266.695	1.97833	0.000189613	Yes		0.879472	0.894375	0.930466	0.938232	0.92683	0.932576	0.929344	0.926875
201178_at	FBXO7	F-box protein 7	25793	chr22q12-q13	7.10304	7.11994	7.26042	7.0836	7.10712	7.07674	7.14586	6.91531	138.284	137.014	-1.00927	0.579704	No		0.887058	0.891996	0.894959	0.882345	0.883377	0.875881	0.885218	0.873098
201179_s_at	GNAI3	guanine nucleotide binding protein (G protein), alpha inhibiting activity polypeptide 3	2773	chr1p13	5.65365	5.67938	5.69914	5.73101	5.85245	6.1371	5.82318	5.83341	50.7914	57.5223	1.13252	0.228808	No		0.778292	0.787269	0.779548	0.780132	0.790501	0.808502	0.788392	0.790995
201180_s_at	GNAI3	guanine nucleotide binding protein (G protein), alpha inhibiting activity polypeptide 3	2773	chr1p13	8.057	7.79332	8.08413	7.97486	8.25357	8.15207	7.63118	7.93374	243.058	256.875	1.05685	0.493343	No		0.931813	0.92306	0.934417	0.928087	0.938457	0.930691	0.9126	0.926561
201181_at	GNAI3	guanine nucleotide binding protein (G protein), alpha inhibiting activity polypeptide 3	2773	chr1p13	3.53776	3.44315	3.71237	4.11012	3.68665	3.72872	3.67536	3.56713	11.2391	13.4238	1.19439	0.164701	No		0.403017	0.339229	0.47677	0.582754	0.475513	0.496297	0.470799	0.420613
201182_s_at	CHD4	chromodomain helicase DNA binding protein 4	1108	chr12p13	6.27943	6.86002	6.87954	7.19655	7.23075	7.11267	7.38159	7.22707	94.9914	144.144	1.51744	0.039884	Yes		0.833326	0.877811	0.870808	0.888226	0.891188	0.878395	0.899672	0.892221
201183_s_at	CHD4	chromodomain helicase DNA binding protein 4	1108	chr12p13	4.96922	6.24068	5.89839	6.33915	6.3588	6.33562	6.18049	5.63413	48.6697	69.7649	1.43344	0.212085	No		0.707456	0.835436	0.797504	0.828612	0.82978	0.824887	0.817211	0.773264
201184_s_at	CHD4	chromodomain helicase DNA binding protein 4	1108	chr12p13	6.56304	6.90702	7.4296	7.49065	7.412	7.4969	7.4017	7.4296	106.524	174.056	1.63397	0.000998137	Yes		0.853481	0.880505	0.90461	0.905283	0.901199	0.901692	0.901064	0.903174
201185_at	HTRA1	HtrA serine peptidase 1	5654	chr10q26.3	11.2064	10.4924	4.92593	5.25911	4.45464	5.69326	5.36056	5.33439	1845	36.0347	-51.2006	4.54675e-07	No		0.989675	0.984872	0.702833	0.737756	0.64313	0.774117	0.748485	0.746196
201186_at	LRPAP1	low density lipoprotein receptor-related protein associated protein 1	4043	chr4p16.3	7.08956	7.4633	5.98971	5.95285	5.88429	6.10538	6.25043	6.07551	155.033	65.9376	-2.35121	0.000103247	No		0.886116	0.907573	0.806347	0.799345	0.79315	0.806213	0.82345	0.811644
201187_s_at	ITPR3	inositol 1,4,5-triphosphate receptor, type 3	3710	chr6p21	4.45472	4.80057	4.22865	4.2759	4.09781	4.21298	4.29823	4.20889	24.7207	18.641	-1.32614	0.0318036	No		0.637294	0.690443	0.606769	0.613009	0.58419	0.609283	0.618441	0.603313
201188_s_at	ITPR3	inositol 1,4,5-triphosphate receptor, type 3	3710	chr6p21	5.32267	5.82522	4.65478	5.15074	4.84776	4.86631	4.86935	5.08068	47.6348	30.0981	-1.58265	0.0299091	No		0.746959	0.800018	0.671769	0.726265	0.692732	0.695471	0.696728	0.719352
201189_s_at	ITPR3	inositol 1,4,5-triphosphate receptor, type 3	3710	chr6p21	7.82406	7.49098	6.23819	6.44034	6.44093	6.32129	6.4615	6.41854	201.903	83.6792	-2.41283	1.93042e-05	No		0.921174	0.908964	0.825066	0.837052	0.836378	0.824079	0.838533	0.837501
201190_s_at	PITPNA	phosphatidylinositol transfer protein, alpha	5306	chr17p13.3	7.283	7.02305	5.14903	5.11271	5.66607	6.15229	5.66003	6.39926	142.323	51.6214	-2.75705	0.0270629	No		0.895767	0.887642	0.727701	0.722674	0.774072	0.810298	0.77479	0.836603
201191_at	PITPNA	phosphatidylinositol transfer protein, alpha	5306	chr17p13.3	5.83955	5.00683	4.05106	4.38402	4.68994	4.7065	4.61207	5.02416	42.9085	23.8838	-1.79656	0.0569233	No		0.796113	0.714638	0.570409	0.630561	0.674283	0.675854	0.664946	0.713202
201192_s_at	PITPNA	phosphatidylinositol transfer protein, alpha	5306	chr17p13.3	4.84956	4.51919	4.19813	4.26295	4.33135	4.38238	4.13905	4.36402	25.7121	19.4224	-1.32384	0.0371345	No		0.692688	0.651165	0.601472	0.61054	0.62459	0.633658	0.590295	0.629124
201193_at	IDH1	isocitrate dehydrogenase 1 (NADP+), soluble	3417	chr2q33.3	3.88384	3.97467	4.12957	4.16767	3.92772	4.02788	4.00441	4.27387	15.2343	17.0124	1.11672	0.227998	No		0.524397	0.543969	0.588589	0.595098	0.547291	0.574988	0.565606	0.615074
201194_at	SEPW1	selenoprotein W, 1	6415	chr19q13.3	7.7711	7.56598	8.13421	8.3349	8.25204	8.34381	8.20319	8.25739	203.452	305.337	1.50078	0.0025904	Yes		0.919424	0.912915	0.936706	0.941285	0.938367	0.938502	0.93693	0.93931
201195_s_at	SLC7A5	solute carrier family 7 (cationic amino acid transporter, y+ system), member 5	8140	chr16q24.3	4.96684	5.98233	9.68269	9.64011	9.58975	9.45883	9.62164	9.44443	44.4645	761.61	17.1285	3.93528e-07	Yes		0.707232	0.812856	0.97347	0.972303	0.971136	0.967859	0.972124	0.968577
201196_s_at	AMD1	adenosylmethionine decarboxylase 1	262	chr6q21-q22	7.55978	5.71937	6.98395	6.52249	6.98414	7.2175	6.58702	7.22354	99.7035	121.076	1.21437	0.446897	No		0.910087	0.791354	0.877362	0.842887	0.874848	0.884993	0.847197	0.891862
201197_at	AMD1	adenosylmethionine decarboxylase 1	262	chr6q21-q22	8.15019	6.6157	8.04232	8.35451	8.34138	8.52896	8.04817	8.24447	166.912	306.547	1.83658	0.0848252	No		0.93527	0.8621	0.932262	0.941734	0.941464	0.944382	0.930377	0.938906
201198_s_at	PSMD1	proteasome (prosome, macropain) 26S subunit, non-ATPase, 1	5707	chr2q37.1	7.66348	7.83093	8.36305	8.67615	8.55822	8.96627	8.53866	8.42008	214.853	384.562	1.78988	0.00861505	Yes		0.91471	0.924631	0.943439	0.951116	0.948108	0.955964	0.947883	0.944876
201199_s_at	PSMD1	proteasome (prosome, macropain) 26S subunit, non-ATPase, 1	5707	chr2q37.1	7.85735	7.84881	8.77087	8.9234	8.87198	9.21565	8.7927	8.8941	231.213	481.519	2.08258	0.000210403	Yes		0.922835	0.925573	0.954303	0.957445	0.955964	0.962697	0.95538	0.95722
201200_at	CREG1	cellular repressor of E1A-stimulated genes 1	8804	chr1q24	7.47183	7.9826	6.37477	6.85672	6.23049	6.15284	6.31912	5.81485	211.897	78.3286	-2.70523	0.00518913	No		0.905687	0.931499	0.835121	0.866993	0.821026	0.810387	0.828882	0.789604
201201_at	CSTB	cystatin B (stefin B)	1476	chr21q22.3	9.34133	9.41078	8.80322	8.65833	8.75816	8.85658	8.46629	8.77005	664.468	421.319	-1.57711	0.00441501	No		0.968981	0.969924	0.954886	0.950577	0.953629	0.953495	0.946357	0.954078
201202_at	PCNA	proliferating cell nuclear antigen	5111	chr20pter-p12	8.749	6.53262	9.30104	9.07424	9.47868	9.42352	9.28228	9.28722	199.578	633.776	3.17558	0.0370541	Yes		0.953854	0.85595	0.965974	0.960856	0.96952	0.967141	0.965749	0.96548
201203_s_at	RRBP1	ribosome binding protein 1 homolog 180kDa (dog)	6238	chr20p12	4.30571	4.70102	4.14985	3.89387	4.52407	4.07219	4.49091	4.26857	22.6803	18.8076	-1.20591	0.24389	No		0.614041	0.677246	0.591911	0.532971	0.653005	0.583966	0.6491	0.614311
201204_s_at	RRBP1	ribosome binding protein 1 homolog 180kDa (dog)	6238	chr20p12	7.44118	8.14313	7.16765	7.36078	7.34629	6.83932	7.15295	6.84079	221.652	138.906	-1.5957	0.0530412	No		0.903937	0.936796	0.888764	0.897652	0.897338	0.85999	0.885757	0.868744
201205_at	LOC100287025	hypothetical protein LOC100287025	100287025	chr20p12.1	4.01966	4.16188	3.91967	3.82388	3.804	3.83157	3.95695	3.80683	17.039	14.4916	-1.17578	0.0683086	No		0.558423	0.588499	0.538268	0.513444	0.513983	0.527495	0.555281	0.510661
201206_s_at	RRBP1	ribosome binding protein 1 homolog 180kDa (dog)	6238	chr20p12	6.95737	7.89772	6.87375	6.8713	7.01632	6.8168	7.12222	6.94238	172.153	122.825	-1.40161	0.11153	No		0.87826	0.927683	0.87036	0.868474	0.877228	0.858599	0.88423	0.874804
201207_at	TNFAIP1	tumor necrosis factor, alpha-induced protein 1 (endothelial)	7126	chr17q22-q23	6.63712	7.431	5.3109	5.23669	5.68839	5.26386	4.86922	5.08691	131.058	37.8616	-3.4615	0.000851998	No		0.858239	0.905957	0.744086	0.735243	0.776182	0.735736	0.696683	0.72016
201208_s_at	TNFAIP1	tumor necrosis factor, alpha-induced protein 1 (endothelial)	7126	chr17q22-q23	4.17847	3.88583	3.83625	3.91841	3.87243	3.80217	3.73038	3.5623	16.3605	13.8037	-1.18522	0.139004	No		0.590923	0.518562	0.515464	0.538313	0.534408	0.520357	0.489473	0.418728
201209_at	HDAC1	histone deacetylase 1	3065	chr1p34	8.34565	8.1359	9.21316	9.30051	9.17727	9.34532	9.5117	9.34211	302.497	636.94	2.10561	7.36739e-05	Yes		0.942362	0.936482	0.964358	0.966109	0.963056	0.96539	0.969834	0.966602
201210_at	DDX3X	DEAD (Asp-Glu-Ala-Asp) box polypeptide 3, X-linked	1654	chrXp11.3-p11.23	9.37589	9.78178	9.91942	9.83306	10.0725	10.6184	10.1769	10.3369	764.745	1143.74	1.49559	0.0737288	No		0.969745	0.976254	0.976792	0.975535	0.978588	0.984648	0.980428	0.982179
201211_s_at	DDX3X	DEAD (Asp-Glu-Ala-Asp) box polypeptide 3, X-linked	1654	chrXp11.3-p11.23	3.7241	3.9985	4.05409	4.02935	4.03106	4.45685	4.16772	3.97911	14.5334	17.3841	1.19614	0.171298	No		0.475333	0.550792	0.571441	0.565336	0.570633	0.642995	0.595592	0.55573
201212_at	LGMN	legumain	5641	chr14q32.1	6.02036	6.16062	6.41947	6.58695	6.54598	6.41942	6.32861	6.1543	68.1427	84.9842	1.24715	0.083772	No		0.813126	0.829331	0.838309	0.84787	0.843426	0.829914	0.82942	0.817704
201213_at	PPP1R7	protein phosphatase 1, regulatory (inhibitor) subunit 7	5510	chr2q37.3	4.21173	4.32173	4.0266	3.67657	4.06088	3.93463	4.09258	4.03001	19.2492	15.673	-1.22817	0.0936211	No		0.597477	0.619114	0.565067	0.46667	0.577097	0.554204	0.58199	0.566683
201214_s_at	PPP1R7	protein phosphatase 1, regulatory (inhibitor) subunit 7	5510	chr2q37.3	5.47555	4.71459	4.33989	4.31481	4.65411	4.52619	4.66382	4.40293	34.1797	22.3721	-1.52779	0.0521376	No		0.761413	0.679041	0.626027	0.620191	0.670108	0.652916	0.670782	0.634242
201215_at	PLS3	plastin 3	5358	chrXq23	9.28065	9.85556	10.1409	10.1379	9.9987	10.9758	9.93063	10.4555	759.076	1237.52	1.63029	0.0913814	No		0.967231	0.977376	0.979845	0.979755	0.977555	0.987655	0.977286	0.983211
201216_at	ERP29	endoplasmic reticulum protein 29	10961	chr12q24.13	8.33322	8.46035	9.14013	9.12239	9.24184	9.1001	9.6777	9.53497	337.041	631.595	1.87394	0.00955297	Yes		0.941779	0.947435	0.962652	0.962203	0.964358	0.959734	0.973201	0.970238
201217_x_at	RPL3	ribosomal protein L3	6122	chr22q13	12.7119	12.5405	12.9621	12.8677	12.8533	12.9074	12.831	12.9177	6322.13	7589.87	1.20053	0.0466945	No		0.998204	0.997845	0.999416	0.999012	0.999057	0.999416	0.999057	0.999282
201218_at	CTBP2	C-terminal binding protein 2	1488	chr10q26.13	8.08008	7.00695	9.35605	9.39351	9.47257	9.77358	9.34246	9.33971	186.562	697.627	3.73939	0.000633172	Yes		0.932666	0.886789	0.967141	0.968039	0.96943	0.97374	0.967276	0.966423
201219_at	CTBP2	C-terminal binding protein 2	1488	chr10q26.13	3.89093	3.80351	4.01476	4.35807	4.10604	3.80723	4.07357	4.15381	14.3922	16.9778	1.17965	0.177345	No		0.526328	0.49302	0.562149	0.626925	0.585222	0.521614	0.578669	0.592629
201220_x_at	CTBP2	C-terminal binding protein 2	1488	chr10q26.13	7.80487	7.55827	9.04495	9.09303	9.14105	9.16698	9.03601	8.94793	205.297	538.073	2.62095	3.11673e-06	Yes		0.920456	0.912421	0.960722	0.961485	0.962473	0.96126	0.960228	0.958477
201221_s_at	SNRNP70	small nuclear ribonucleoprotein 70kDa (U1)	6625	chr19q13.3	6.18089	5.63256	7.02035	7.13605	6.98522	7.20716	6.89507	7.01899	59.9933	131.946	2.19935	0.000546251	Yes		0.826368	0.781972	0.879562	0.885263	0.874938	0.884185	0.870494	0.879158
201222_s_at	RAD23B	RAD23 homolog B (S. cerevisiae)	5887	chr9q31.2	8.63409	8.48748	9.34557	9.50212	9.56947	9.56934	9.31844	9.35214	377.619	695.954	1.84301	0.000256041	Yes		0.95125	0.948018	0.966961	0.970014	0.970957	0.970328	0.966423	0.966737
201223_s_at	RAD23B	RAD23 homolog B (S. cerevisiae)	5887	chr9q31.2	7.939	7.54734	7.9366	8.03232	7.99842	8.11454	7.84765	7.97985	214.253	253.334	1.18241	0.13768	No		0.926606	0.911748	0.927683	0.930691	0.928401	0.929479	0.922162	0.928446
201224_s_at	SRRM1	serine/arginine repetitive matrix 1	10250	chr1p36.11	5.82096	5.85957	6.93194	7.10078	6.84859	7.10069	6.63181	6.60281	57.2921	116.925	2.04085	0.00174621	Yes		0.793913	0.802622	0.874175	0.883108	0.865691	0.877497	0.850922	0.851102
201225_s_at	SRRM1	serine/arginine repetitive matrix 1	10250	chr1p36.11	7.64249	6.85414	8.69864	8.68826	8.56678	8.562	8.51059	8.54024	152.041	386.525	2.54225	0.000698244	Yes		0.913723	0.877542	0.952417	0.951654	0.948377	0.945504	0.94721	0.948243
201226_at	NDUFB8 /// SEC31B	NADH dehydrogenase (ubiquinone) 1 beta subcomplex, 8, 19kDa /// SEC31 homolog B (S. cerevisiae)	25956 /// 4714	chr10q23.2-q23.33 /// chr10q24.31	7.57037	7.38547	7.89219	7.78915	7.70328	7.75463	7.80722	7.83707	178.27	222.437	1.24775	0.0348299	No		0.910536	0.904386	0.925708	0.920187	0.914935	0.914576	0.920411	0.922386
201227_s_at	NDUFB8	NADH dehydrogenase (ubiquinone) 1 beta subcomplex, 8, 19kDa	4714	chr10q23.2-q23.33	10.0403	9.59587	10.1865	10.2084	10.0964	10.2147	9.97587	9.97078	902.703	1104.18	1.2232	0.121115	No		0.979934	0.973336	0.980563	0.980832	0.979216	0.9798	0.978004	0.977735
201228_s_at	ARIH2	ariadne homolog 2 (Drosophila)	10425	chr3p21.2-p21.3	3.43915	3.64809	3.64995	3.41911	3.55953	3.35617	3.5073	3.47277	11.661	11.2678	-1.03489	0.495359	No		0.35485	0.434304	0.455223	0.355793	0.430489	0.335099	0.401266	0.378103
201229_s_at	ARIH2	ariadne homolog 2 (Drosophila)	10425	chr3p21.2-p21.3	3.72732	4.0134	4.84022	4.82187	5.06193	4.91629	4.59712	4.77108	14.6249	28.5368	1.95124	0.000839692	Yes		0.476904	0.554114	0.69363	0.690219	0.718319	0.701037	0.663285	0.684742
201230_s_at	ARIH2	ariadne homolog 2 (Drosophila)	10425	chr3p21.2-p21.3	5.44508	5.68245	6.00254	5.88662	5.81647	6.13897	5.68305	5.72868	47.2999	58.7312	1.24168	0.111005	No		0.75872	0.787449	0.807784	0.79324	0.787539	0.808771	0.776361	0.781613
201231_s_at	ENO1	enolase 1, (alpha)	2023	chr1p36.3-p36.2	8.93479	9.06876	10.2261	10.1895	10.2185	10.1269	10.1321	10.5066	512.632	1203.72	2.34812	3.61231e-05	Yes		0.95924	0.962697	0.981191	0.980518	0.980608	0.978947	0.9798	0.984244
201232_s_at	PSMD13	proteasome (prosome, macropain) 26S subunit, non-ATPase, 13	5719	chr11p15.5	6.83497	6.35322	6.58591	6.723	6.71803	6.8817	6.77324	6.65271	96.6098	105.597	1.09303	0.364146	No		0.87202	0.843246	0.849755	0.857611	0.85604	0.862998	0.861202	0.855007
201233_at	PSMD13	proteasome (prosome, macropain) 26S subunit, non-ATPase, 13	5719	chr11p15.5	5.7221	5.30001	5.9689	6.22261	5.93515	6.15376	5.93515	6.23968	45.6029	67.456	1.4792	0.0300168	No		0.78489	0.74835	0.803878	0.819949	0.797549	0.810522	0.797818	0.824528
201234_at	ILK	integrin-linked kinase	3611	chr11p15.5-p15.4	7.36742	7.4876	6.80127	7.06674	7.11933	6.92487	6.95787	6.73574	172.149	122.302	-1.40757	0.0274515	No		0.900076	0.908785	0.865377	0.881492	0.884141	0.86623	0.87431	0.860708
201235_s_at	BTG2	BTG family, member 2	7832	chr1q32	4.7081	4.9605	4.53884	4.45806	4.50504	4.16055	4.00805	4.34879	28.5279	20.2038	-1.412	0.0525494	No		0.674911	0.709072	0.655025	0.641963	0.649998	0.599677	0.565965	0.626745
201236_s_at	BTG2	BTG family, member 2	7832	chr1q32	4.13899	5.5092	4.47521	4.72847	4.4296	4.24432	4.21363	4.31855	28.3268	21.136	-1.34022	0.260494	No		0.583337	0.770436	0.646945	0.677739	0.639314	0.614356	0.603852	0.62266
201237_at	CAPZA2	capping protein (actin filament) muscle Z-line, alpha 2	830	chr7q31.2-q31.3	6.922	6.54413	5.75268	6.08686	6.04763	6.15524	5.59524	5.76534	106.379	59.7348	-1.78085	0.020615	No		0.876375	0.857027	0.784845	0.809086	0.807245	0.810567	0.768551	0.7848
201238_s_at	CAPZA2	capping protein (actin filament) muscle Z-line, alpha 2	830	chr7q31.2-q31.3	8.19504	7.96688	6.98721	7.2895	7.42689	7.33212	7.09145	7.06784	270.777	146.949	-1.84267	0.00227752	No		0.936571	0.930781	0.877677	0.893882	0.901872	0.892221	0.88239	0.882569
201239_s_at	LOC653566 /// SPCS2	signal peptidase complex subunit 2 homolog pseudogene /// signal peptidase complex subunit 2 homolog (S. cerevisiae)	653566 /// 9789	chr11q13.4 /// chr1p35.3	8.55981	8.24527	8.0698	7.46365	7.94209	8.30811	8.09658	8.36292	338.39	263.293	-1.28522	0.210107	No		0.94923	0.939669	0.933654	0.903757	0.925484	0.936975	0.932486	0.943035
201240_s_at	LOC653566 /// SPCS2	signal peptidase complex subunit 2 homolog pseudogene /// signal peptidase complex subunit 2 homolog (S. cerevisiae)	653566 /// 9789	chr11q13.4 /// chr1p35.3	9.18566	8.54217	9.0854	8.74446	9.00729	9.21004	8.92519	9.1426	465.913	518.846	1.11361	0.3913	No		0.964941	0.949499	0.961799	0.953046	0.95933	0.962562	0.958343	0.962652
201241_at	DDX1	DEAD (Asp-Glu-Ala-Asp) box polypeptide 1	1653	chr2p24	8.06541	8.20419	9.68241	9.63536	8.98841	9.28009	8.92736	9.01316	281.073	610.761	2.17297	0.015303	Yes		0.931948	0.938367	0.973426	0.972124	0.958926	0.963774	0.958388	0.95951
201242_s_at	ATP1B1	ATPase, Na+/K+ transporting, beta 1 polypeptide	481	chr1q24	3.19041	3.13386	7.48929	7.45519	7.63158	8.23724	7.99182	7.41783	8.95153	208.489	23.2908	1.599e-07	Yes		0.204291	0.153118	0.907124	0.903174	0.912017	0.934372	0.928177	0.902815
201243_s_at	ATP1B1	ATPase, Na+/K+ transporting, beta 1 polypeptide	481	chr1q24	4.64371	4.42247	7.3898	7.43613	7.46958	8.05756	7.55681	7.55701	23.1524	191.051	8.2519	5.99919e-07	Yes		0.666203	0.635992	0.902545	0.902321	0.903892	0.92683	0.909279	0.910715
201244_s_at	RAF1	v-raf-1 murine leukemia viral oncogene homolog 1	5894	chr3p25	6.45864	6.81159	6.98672	7.00845	7.05773	7.09554	6.73597	6.70079	99.3959	122.011	1.22752	0.139865	No		0.846299	0.874355	0.877632	0.877721	0.880145	0.877138	0.858868	0.858284
201245_s_at	OTUB1	OTU domain, ubiquitin aldehyde binding 1	55611	chr11q13.1	7.26932	6.6326	6.77069	6.98334	6.91448	7.10653	7.23137	7.2593	123.722	131.99	1.06682	0.492465	No		0.894959	0.862998	0.863357	0.87642	0.869911	0.877811	0.890515	0.894286
201246_s_at	OTUB1	OTU domain, ubiquitin aldehyde binding 1	55611	chr11q13.1	4.66618	4.44889	4.50238	4.48579	4.41198	4.51973	4.50819	4.8539	23.548	23.3766	-1.00733	0.59119	No		0.669076	0.639987	0.649998	0.646676	0.636441	0.652152	0.651524	0.694797
201247_at	SREBF2	sterol regulatory element binding transcription factor 2	6721	chr22q13	5.11899	4.98719	5.38253	5.29049	5.09146	5.32181	5.39466	5.56966	33.1994	40.5539	1.22152	0.103794	No		0.724559	0.712484	0.751717	0.740315	0.721147	0.741213	0.751358	0.768057
201248_s_at	SREBF2	sterol regulatory element binding transcription factor 2	6721	chr22q13	6.01265	5.85641	6.28117	6.00106	6.31963	5.9018	5.83804	5.83449	61.1606	65.316	1.06794	0.463204	No		0.812497	0.802442	0.827984	0.802532	0.827311	0.790861	0.789783	0.79122
201249_at	SLC2A1	solute carrier family 2 (facilitated glucose transporter), member 1	6513	chr1p35-p31.3	3.34919	3.20112	3.58563	3.60004	4.38431	3.62592	4.02903	4.91331	9.68098	16.2576	1.67933	0.128762	No		0.305427	0.192665	0.428783	0.437671	0.632401	0.462226	0.570633	0.702294
201250_s_at	SLC2A1	solute carrier family 2 (facilitated glucose transporter), member 1	6513	chr1p35-p31.3	5.11748	5.13635	8.8477	8.83713	9.63103	8.94383	9.3673	9.72553	34.9425	598.588	17.1307	1.66714e-06	Yes		0.724379	0.729856	0.956008	0.955335	0.971809	0.95529	0.96768	0.973919
201251_at	PKM2	pyruvate kinase, muscle	5315	chr15q22	6.34599	6.51647	6.77893	6.70471	6.74257	7.09081	6.67825	6.52524	86.2965	107.89	1.25023	0.110328	No		0.838398	0.855052	0.863761	0.856085	0.857656	0.876734	0.854693	0.844728
201252_at	PSMC4	proteasome (prosome, macropain) 26S subunit, ATPase, 4	5704	chr19q13.11-q13.13	6.54462	6.0425	7.58673	7.62422	7.66721	7.44491	7.33117	7.46943	78.4423	183.624	2.34088	0.000273492	Yes		0.852045	0.818782	0.911613	0.91269	0.913364	0.898595	0.89644	0.905508
201253_s_at	CDIPT	CDP-diacylglycerol--inositol 3-phosphatidyltransferase	10423	chr16p11.2	6.9455	6.90219	6.00239	6.04136	5.9516	5.98178	5.63559	5.90544	121.418	60.5347	-2.00577	0.000199974	No		0.877677	0.88037	0.807739	0.805539	0.799075	0.797369	0.772815	0.796965
201254_x_at	RPS6	ribosomal protein S6	6194	chr9p21	12.5063	12.2935	12.636	12.62	12.5726	12.5502	12.5867	12.4756	5404.34	6095.52	1.12789	0.143535	No		0.997352	0.996813	0.9978	0.997845	0.997531	0.997172	0.997711	0.996992
201255_x_at	BAT3	HLA-B associated transcript 3	7917	chr6p21.3	6.81591	7.09395	7.66165	7.68127	7.74063	7.8804	7.53021	7.5132	124.063	203.36	1.63917	0.00490082	Yes		0.870898	0.890784	0.915877	0.915698	0.916506	0.920232	0.908201	0.908471
201256_at	COX7A2L	cytochrome c oxidase subunit VIIa polypeptide 2 like	9167	chr2p21	7.3545	6.94026	7.6686	7.89831	7.15877	6.96615	6.5224	6.53403	141.767	139.557	-1.01584	0.596067	No		0.899223	0.882973	0.916236	0.925125	0.887238	0.869103	0.842438	0.845491
201257_x_at	RPS3A	ribosomal protein S3A	6189	chr4q31.2-q31.3	12.8339	12.7597	12.9954	12.9625	12.951	12.9199	12.9665	12.8626	7115.74	7874.59	1.10664	0.145754	No		0.998743	0.998743	0.999506	0.999461	0.999506	0.999461	0.999372	0.999057
201258_at	RPS16	ribosomal protein S16	6217	chr19q13.1	11.4461	10.7974	11.6459	11.6152	11.5444	11.5637	11.4863	11.5027	2228.29	3018.67	1.35471	0.0651329	No		0.991247	0.987386	0.992593	0.991875	0.991381	0.99192	0.991516	0.99174
201259_s_at	SYPL1	synaptophysin-like 1	6856	chr7q22.3	5.40213	5.1696	5.07535	4.87106	5.20565	5.24384	5.2709	5.08653	39.0126	34.9097	-1.11753	0.278802	No		0.754725	0.733671	0.720339	0.696234	0.731741	0.733986	0.739642	0.72007
201260_s_at	SYPL1	synaptophysin-like 1	6856	chr7q22.3	8.00367	7.84017	7.63591	7.58044	7.7606	7.63999	7.76966	7.40222	242.514	198.29	-1.22302	0.0861245	No		0.929479	0.92508	0.913857	0.91058	0.917493	0.908875	0.918661	0.901782
201261_x_at	BGN	biglycan	633	chrXq28	6.93638	6.56465	3.98123	3.71412	3.81435	3.75375	3.68311	3.92272	107.673	14.0407	-7.66862	4.35904e-08	No		0.877273	0.858509	0.554743	0.479284	0.516676	0.504107	0.473044	0.54177
201262_s_at	BGN	biglycan	633	chrXq28	4.09955	4.34715	3.58619	3.55918	3.41111	3.49596	3.76528	3.32992	18.6791	11.5083	-1.62309	0.00725791	No		0.574718	0.62459	0.429097	0.420344	0.358666	0.407685	0.500965	0.299547
201263_at	TARS	threonyl-tRNA synthetase	6897	chr5p13.2	7.81908	7.56446	9.14046	9.26509	9.13111	9.05337	9.07188	8.86327	206.753	544.026	2.63128	1.74653e-05	Yes		0.92104	0.91278	0.962697	0.96539	0.962158	0.958477	0.961081	0.956457
201264_at	COPE	coatomer protein complex, subunit epsilon	11316	chr19p13.11	7.86681	7.76122	7.75766	7.67218	7.50195	7.76203	7.76909	7.84564	225.036	210.561	-1.06875	0.370581	No		0.923329	0.921668	0.919783	0.915204	0.905418	0.915159	0.918616	0.922656
201265_at	---	---	---	---	3.45947	3.46669	3.61954	3.55471	3.56514	3.32764	3.32924	3.50535	11.0278	11.1858	1.01433	0.566145	No		0.365848	0.35283	0.443237	0.418952	0.432688	0.317906	0.306774	0.392198
201266_at	TXNRD1	thioredoxin reductase 1	7296	chr12q23-q24.1	8.3509	9.06268	8.0236	7.83299	8.0867	8.41737	8.23969	7.9313	417.835	272.216	-1.53494	0.0606546	No		0.942631	0.962517	0.931723	0.922341	0.931678	0.941015	0.938457	0.926426
201267_s_at	PSMC3	proteasome (prosome, macropain) 26S subunit, ATPase, 3	5702	chr11p12-p13	7.33807	6.37959	7.39578	7.04144	7.32946	7.32603	7.80321	8.18368	116.068	182.692	1.574	0.149015	No		0.898595	0.845132	0.902815	0.879831	0.896844	0.892041	0.920097	0.936347
201268_at	NME1-NME2 /// NME2	NME1-NME2 readthrough /// non-metastatic cells 2, protein (NM23B) expressed in	4831 /// 654364	chr17q21.3	8.89835	7.88635	9.04117	9.15009	8.87409	8.68648	8.64731	8.66142	336.008	459.343	1.36706	0.179929	No		0.958208	0.927234	0.960452	0.962787	0.956008	0.948512	0.950756	0.95125
201269_s_at	NUDCD3	NudC domain containing 3	23386	chr7p13-p12	3.28421	3.13739	3.08827	3.13869	3.09975	3.39853	3.08681	3.29913	9.25863	9.09577	-1.01791	0.558589	No		0.264129	0.155003	0.143646	0.174754	0.16039	0.357544	0.149257	0.280783
201270_x_at	NUDCD3	NudC domain containing 3	23386	chr7p13-p12	7.36062	7.21406	6.16256	6.32779	6.50087	6.67691	6.11109	6.11287	156.209	79.636	-1.96154	0.00446748	No		0.899493	0.896081	0.819545	0.82758	0.840239	0.849172	0.812048	0.814562
201271_s_at	RALY	RNA binding protein, autoantigenic (hnRNP-associated with lethal yellow homolog (mouse))	22913	chr20q11.21-q11.23	6.22476	6.16113	6.7375	6.79854	6.60899	7.08982	6.79945	6.61042	73.158	109.449	1.49607	0.0262802	No		0.829151	0.829376	0.860798	0.862818	0.848229	0.876554	0.862728	0.85173
201272_at	AKR1B1	aldo-keto reductase family 1, member B1 (aldose reductase)	231	chr7q35	9.03364	8.51972	9.28295	9.466	9.19801	9.30984	9.11192	9.25277	438.576	617.48	1.40792	0.0423331	No		0.96162	0.948961	0.965749	0.969296	0.96364	0.964627	0.962113	0.965076
201273_s_at	SRP9	signal recognition particle 9kDa	6726	chr1q42.12	7.85529	6.76385	7.97408	8.03135	8.3016	8.2628	8.11575	8.32556	158.636	287.72	1.81372	0.0414174	Yes		0.922701	0.871437	0.929479	0.930646	0.940073	0.93527	0.933294	0.941779
201274_at	PSMA5	proteasome (prosome, macropain) subunit, alpha type, 5	5686	chr1p13	8.28867	7.87999	8.70995	8.71991	8.84434	9.12381	9.11674	9.14348	271.409	492.179	1.81342	0.0131282	Yes		0.939803	0.926785	0.952776	0.952013	0.95547	0.960542	0.962248	0.962697
201275_at	FDPS	farnesyl diphosphate synthase (farnesyl pyrophosphate synthetase, dimethylallyltranstransferase, geranyltranstransferase)	2224	chr1q22	7.50634	6.82786	7.65428	7.80524	8.20178	7.68946	7.91016	8.17497	143.718	239.849	1.66888	0.0415389	Yes		0.907438	0.875432	0.915114	0.920905	0.936302	0.911299	0.925214	0.935898
201276_at	RAB5B	RAB5B, member RAS oncogene family	5869	chr12q13	3.56183	3.50432	3.06821	3.30264	3.24683	3.44838	3.42349	3.35325	11.5761	9.89798	-1.16954	0.139708	No		0.412354	0.372357	0.129596	0.283027	0.258024	0.385375	0.357858	0.313103
201277_s_at	HNRNPAB	heterogeneous nuclear ribonucleoprotein A/B	3182	chr5q35.3	7.4686	6.45695	8.66487	8.62484	8.72833	8.8028	8.60016	8.66618	124.74	410.488	3.29075	0.000501147	Yes		0.905373	0.850967	0.951385	0.949724	0.952776	0.952372	0.949544	0.95134
201278_at	DAB2	disabled homolog 2, mitogen-responsive phosphoprotein (Drosophila)	1601	chr5p13	7.83245	7.8807	3.73768	3.75417	3.7256	3.44861	3.86455	3.94451	231.774	13.4157	-17.2763	2.47325e-09	No		0.921533	0.926875	0.485254	0.490955	0.487543	0.38551	0.530861	0.547381
201279_s_at	DAB2	disabled homolog 2, mitogen-responsive phosphoprotein (Drosophila)	1601	chr5p13	4.56279	5.13456	3.63186	3.46613	3.50562	3.36816	3.3405	3.25122	28.8135	10.7573	-2.6785	0.000165335	No		0.654352	0.729631	0.447681	0.377654	0.406608	0.341024	0.312834	0.250976
201280_s_at	DAB2	disabled homolog 2, mitogen-responsive phosphoprotein (Drosophila)	1601	chr5p13	4.12264	4.12264	3.04682	3.01449	3.13187	3.07841	3.04103	2.98462	17.4196	8.27947	-2.10395	2.61741e-06	No		0.580374	0.579701	0.117386	0.0984872	0.181308	0.151502	0.11963	0.0826862
201281_at	ADRM1	adhesion regulating molecule 1	11047	chr20q13.33	6.59429	6.50078	7.37698	7.17676	7.30658	7.40633	7.58399	7.62265	93.5415	170.333	1.82094	0.00150772	Yes		0.855322	0.853751	0.901378	0.887418	0.895542	0.896306	0.910266	0.913633
201282_at	OGDH	oxoglutarate (alpha-ketoglutarate) dehydrogenase (lipoamide)	4967	chr7p14-p13	4.0536	4.44678	3.96865	3.90483	4.20666	4.27825	3.89233	3.73969	19.0298	15.9823	-1.19068	0.228377	No		0.5661	0.639539	0.552049	0.534857	0.604839	0.619114	0.53764	0.489114
201283_s_at	TRAK1	trafficking protein, kinesin binding 1	22906	chr3p25.3-p24.1	3.35573	3.29714	3.10711	3.04513	3.07709	2.93565	2.90613	3.1698	10.0313	8.22579	-1.21949	0.0551663	No		0.309781	0.253984	0.155182	0.11568	0.144633	0.0621269	0.0462809	0.196077
201284_s_at	APEH	N-acylaminoacyl-peptide hydrolase	327	chr3p21.31	5.59104	5.69233	5.55656	6.24133	5.86537	5.80263	5.2048	5.38219	49.9249	51.1081	1.0237	0.579882	No		0.772097	0.788571	0.767339	0.821026	0.791893	0.783319	0.732819	0.751089
201285_at	MKRN1	makorin ring finger protein 1	23608	chr7q34	6.85464	7.05589	9.50995	9.48196	9.16766	9.67166	9.23073	9.31357	124.092	673.681	5.42889	7.70106e-07	Yes		0.873053	0.889213	0.970149	0.9697	0.962921	0.972034	0.964672	0.965794
201286_at	SDC1	syndecan 1	6382	chr2p24.1	4.42736	4.77202	3.6136	4.07783	3.94174	3.72108	3.59343	3.41507	24.2463	13.2427	-1.83091	0.0195362	No		0.634062	0.686807	0.441083	0.576424	0.550343	0.494411	0.440544	0.346456
201287_s_at	SDC1	syndecan 1	6382	chr2p24.1	4.68188	4.88926	4.55801	4.65005	4.25397	4.34309	4.11232	3.91841	27.5803	19.78	-1.39435	0.0907892	No		0.67123	0.700857	0.658033	0.668627	0.613009	0.628047	0.586075	0.540468
201288_at	ARHGDIB	Rho GDP dissociation inhibitor (GDI) beta	397	chr12p12.3	3.12862	3.1492	3.29678	3.27494	3.24538	3.11751	3.15271	3.33994	8.80858	9.43405	1.07101	0.311279	No		0.166854	0.162095	0.274723	0.266373	0.256767	0.177582	0.195448	0.304664
201289_at	CYR61	cysteine-rich, angiogenic inducer, 61	3491	chr1p31-p22	7.53796	9.50627	8.09805	8.40812	8.07474	8.29263	7.40357	6.95988	367.631	234.401	-1.56839	0.300908	No		0.90892	0.971765	0.935045	0.943484	0.931319	0.936212	0.901333	0.875746
201290_at	SEC11A	SEC11 homolog A (S. cerevisiae)	23478	chr15q25.3	9.92267	9.84287	10.0951	9.83359	10.0308	9.69164	9.78282	9.82835	944.084	940.354	-1.00397	0.598451	No		0.978229	0.977017	0.979261	0.975625	0.978049	0.972169	0.974727	0.975805
201291_s_at	TOP2A	topoisomerase (DNA) II alpha 170kDa	7153	chr17q21-q22	7.06225	5.49417	8.8338	9.2705	9.0939	9.35897	9.07819	8.8468	77.6121	541.329	6.9748	0.000427809	Yes		0.884634	0.769134	0.95547	0.96548	0.961126	0.965794	0.961216	0.955694
201292_at	TOP2A	topoisomerase (DNA) II alpha 170kDa	7153	chr17q21-q22	5.58568	4.78574	7.41735	7.78543	7.38563	7.87167	7.43714	7.28486	36.3961	184.868	5.07933	6.10184e-05	Yes		0.771558	0.688917	0.904027	0.919738	0.899852	0.919693	0.903084	0.895991
201293_x_at	PPIA	peptidylprolyl isomerase A (cyclophilin A)	5478	chr7p13	12.3935	12.2533	12.6791	12.598	12.6566	12.7159	12.5056	12.8098	5125.31	6475.87	1.26351	0.0408563	No		0.996678	0.996544	0.998025	0.997711	0.998025	0.99816	0.997172	0.998878
201294_s_at	WSB1	WD repeat and SOCS box-containing 1	26118	chr17q11.1	3.1796	3.28035	3.10431	3.25703	3.09496	3.22307	3.37788	3.36612	9.3825	9.42982	1.00504	0.593971	No		0.198546	0.244422	0.15231	0.254119	0.157786	0.248956	0.333348	0.319657
201295_s_at	WSB1	WD repeat and SOCS box-containing 1	26118	chr17q11.1	2.77729	2.81403	2.77641	2.75939	2.77641	2.92313	2.98898	2.9213	6.94348	7.24809	1.04387	0.44128	No		0.0115815	0.0161153	0.0104143	0.00785564	0.0110877	0.0559321	0.0899134	0.0527899
201296_s_at	WSB1	WD repeat and SOCS box-containing 1	26118	chr17q11.1	4.48902	3.96126	5.36439	4.86746	5.2764	5.30737	6.98856	7.29199	18.7023	57.6546	3.08276	0.0959266	No		0.642726	0.540288	0.749652	0.69583	0.739238	0.739687	0.876195	0.896306
201297_s_at	MOBKL1B	MOB1, Mps One Binder kinase activator-like 1B (yeast)	55233	chr2p13.1	4.52219	4.5483	4.76488	4.65299	4.40312	4.44125	3.87343	4.09398	23.187	20.7007	-1.12011	0.427785	No		0.647349	0.655788	0.685146	0.668941	0.635498	0.640885	0.533016	0.580599
201298_s_at	MOBKL1B	MOB1, Mps One Binder kinase activator-like 1B (yeast)	55233	chr2p13.1	5.94472	5.71464	6.54063	6.49726	5.97448	6.01912	5.62566	5.60536	56.8733	65.9706	1.15996	0.411137	No		0.805898	0.790501	0.846748	0.840912	0.801499	0.800063	0.771648	0.77093
201299_s_at	MOBKL1B	MOB1, Mps One Binder kinase activator-like 1B (yeast)	55233	chr2p13.1	3.1381	3.29447	2.98626	3.1473	2.98684	3.05107	2.96758	2.94956	9.29389	8.08232	-1.1499	0.106647	No		0.172375	0.252503	0.0837635	0.179064	0.0907214	0.12964	0.0768057	0.0660322
201300_s_at	PRNP	prion protein	5621	chr20p13	9.86061	10.5085	4.74954	4.15189	4.88147	4.86613	4.11611	3.95151	1163.73	21.8987	-53.1415	3.31938e-07	No		0.977421	0.984962	0.682857	0.592225	0.697176	0.695426	0.586928	0.549131
201301_s_at	ANXA4	annexin A4	307	chr2p13	8.69565	8.39568	7.82249	7.70246	7.12684	5.94509	7.12313	7.46636	373.681	146.802	-2.54547	0.0567572	No		0.952732	0.94528	0.922566	0.916775	0.884724	0.794407	0.88432	0.905328
201302_at	ANXA4	annexin A4	307	chr2p13	6.80821	5.96318	5.76781	5.76138	5.18825	4.08908	5.19037	5.23343	83.6154	36.8873	-2.26678	0.0742585	No		0.870225	0.81142	0.786237	0.782825	0.729946	0.587242	0.730888	0.736051
201303_at	EIF4A3	eukaryotic translation initiation factor 4A3	9775	chr17q25.3	7.47526	7.17606	8.602	8.30368	8.47144	8.71239	8.41635	8.55608	160.414	364.638	2.27311	0.000130451	Yes		0.905912	0.894645	0.949948	0.940207	0.945549	0.949275	0.944382	0.948826
201304_at	NDUFA5	NADH dehydrogenase (ubiquinone) 1 alpha subcomplex, 5, 13kDa	4698	chr7q32	6.21723	4.89936	6.47139	6.34086	6.23795	6.50615	5.9465	6.11509	47.1208	77.1533	1.63735	0.107791	No		0.828657	0.7018	0.842034	0.828747	0.821296	0.836199	0.798851	0.814697
201305_x_at	ANP32B	acidic (leucine-rich) nuclear phosphoprotein 32 family, member B	10541	chr9q22.32	9.7149	9.26196	9.39389	9.59748	9.95781	9.3031	9.63516	9.59842	718.292	765.882	1.06625	0.489952	No		0.975042	0.967276	0.967859	0.97163	0.976792	0.964448	0.972348	0.97154
201306_s_at	ANP32B	acidic (leucine-rich) nuclear phosphoprotein 32 family, member B	10541	chr9q22.32	9.97886	9.37096	9.47843	9.6546	9.97831	9.29799	9.96843	9.82064	817.408	831.592	1.01735	0.585378	No		0.979037	0.968892	0.96943	0.972573	0.977151	0.964223	0.97778	0.97549
201307_at	2011-09-11	septin 11	55752	chr4q21.1	7.89257	8.39194	6.35503	6.52851	6.63399	6.44615	6.60835	6.2845	282.529	89.0218	-3.17371	2.76815e-05	No		0.924406	0.945055	0.833865	0.843516	0.849486	0.831575	0.849127	0.828568
201308_s_at	2011-09-11	septin 11	55752	chr4q21.1	3.15743	3.27163	2.95012	2.99214	2.97722	3.05532	3.16237	2.94756	9.28261	8.07869	-1.14902	0.109619	No		0.184585	0.239754	0.0667505	0.0855142	0.0850653	0.133456	0.201284	0.0652242
201309_x_at	C5orf13	chromosome 5 open reading frame 13	9315	chr5q22.1	3.95944	3.47327	4.67207	4.33301	4.3516	4.55557	5.24492	5.7808	13.1442	28.3052	2.15344	0.0660928	No		0.544687	0.356511	0.673834	0.622974	0.627688	0.656013	0.737128	0.786461
201310_s_at	C5orf13	chromosome 5 open reading frame 13	9315	chr5q22.1	7.48908	4.92007	8.74007	8.89759	8.9077	8.97802	9.04196	9.43124	73.7501	511.798	6.93962	0.011838	Yes		0.906585	0.704	0.953629	0.956816	0.957041	0.956368	0.960497	0.968398
201311_s_at	SH3BGRL	SH3 domain binding glutamic acid-rich protein like	6451	chrXq13.3	5.77029	5.68105	5.30009	5.19805	5.34989	5.41749	5.31159	5.57521	52.9173	41.0332	-1.28962	0.0413182	No		0.789334	0.787359	0.742874	0.731337	0.745747	0.749562	0.743861	0.768416
201312_s_at	SH3BGRL	SH3 domain binding glutamic acid-rich protein like	6451	chrXq13.3	8.24568	8.29109	7.53627	7.71514	7.77537	7.80747	7.1946	7.44465	308.341	191.197	-1.61268	0.0274476	No		0.938502	0.94115	0.909234	0.917224	0.918301	0.916865	0.888091	0.904296
201313_at	ENO2	enolase 2 (gamma, neuronal)	2026	chr12p13	3.96624	4.12841	3.79558	3.97104	3.567	3.62072	3.82874	3.6795	16.5336	13.3963	-1.23419	0.0897871	No		0.546124	0.580958	0.502671	0.552139	0.433496	0.46043	0.520672	0.467882
201314_at	STK25	serine/threonine kinase 25 (STE20 homolog, yeast)	10494	chr2q37.3	3.77792	4.02801	3.77788	4.10604	3.9271	3.94378	3.93106	4.13301	14.9592	15.6687	1.04742	0.472616	No		0.493513	0.558244	0.497509	0.582125	0.547156	0.556718	0.54765	0.58832
201315_x_at	IFITM2	interferon induced transmembrane protein 2 (1-8D)	10581	chr11p15.5	9.88863	9.42223	10.6146	10.6785	10.4092	10.6842	10.5674	10.6138	806.446	1546.32	1.91745	0.00102908	Yes		0.97787	0.970104	0.985411	0.98577	0.983526	0.985276	0.984872	0.985052
201316_at	PSMA2	proteasome (prosome, macropain) subunit, alpha type, 2	5683	chr7p13	4.61564	3.66654	4.99603	5.10069	4.77941	5.80523	5.45732	5.53675	17.6437	38.8337	2.20099	0.0379279	Yes		0.662163	0.442474	0.710913	0.720968	0.685236	0.783588	0.756296	0.765274
201317_s_at	PSMA2	proteasome (prosome, macropain) subunit, alpha type, 2	5683	chr7p13	9.49838	9.28805	9.93809	9.98931	10.1295	10.2604	10.1492	10.2114	672.417	1107.41	1.64692	0.00228921	Yes		0.97154	0.967769	0.977286	0.978094	0.979575	0.980294	0.980114	0.980742
201318_s_at	MYL12A /// MYL12B	myosin, light chain 12A, regulatory, non-sarcomeric /// myosin, light chain 12B, regulatory	103910 /// 10627	chr18p11.31	10.6816	10.8464	10.3939	10.3491	10.5596	10.2879	10.574	10.9595	1738.95	1469.03	-1.18374	0.249605	No		0.986174	0.987745	0.983032	0.982314	0.985142	0.980742	0.984962	0.98797
201319_at	MYL12A	myosin, light chain 12A, regulatory, non-sarcomeric	10627	chr18p11.31	7.41423	7.83543	7.07411	7.40616	7.30333	7.27238	7.21716	7.29752	197.38	153.466	-1.28614	0.0686187	No		0.90268	0.92481	0.883512	0.900121	0.895228	0.888719	0.889438	0.896575
201320_at	SMARCC2	SWI/SNF related, matrix associated, actin dependent regulator of chromatin, subfamily c, member 2	6601	chr12q13-q14	4.6123	4.26098	4.19822	4.14828	4.11329	4.14365	4.29952	4.26933	21.6552	18.3204	-1.18202	0.115907	No		0.661669	0.607488	0.601517	0.590968	0.586524	0.597028	0.61871	0.614445
201321_s_at	SMARCC2	SWI/SNF related, matrix associated, actin dependent regulator of chromatin, subfamily c, member 2	6601	chr12q13-q14	3.65439	3.99768	3.14366	3.35777	3.25068	3.28067	3.81902	3.86862	14.1824	10.9541	-1.29471	0.193504	No		0.451273	0.550613	0.17866	0.319298	0.260089	0.287157	0.517395	0.527764
201322_at	ATP5B	ATP synthase, H+ transporting, mitochondrial F1 complex, beta polypeptide	506	chr12q13.13	10.35	9.8918	10.7046	10.7307	10.5765	10.7149	10.9164	10.8438	1113.53	1719.53	1.54422	0.0251332	Yes		0.983481	0.97769	0.986129	0.986084	0.985321	0.985501	0.987655	0.987117
201323_at	EBNA1BP2	EBNA1 binding protein 2	10969	chr1p35-p33	4.23777	3.86708	4.6834	4.80588	4.81588	5.18597	4.46183	4.76748	16.5921	27.6027	1.66361	0.0286041	Yes		0.601787	0.513983	0.674822	0.688423	0.688692	0.727432	0.64497	0.684383
201324_at	EMP1	epithelial membrane protein 1	2012	chr12p12.3	7.00195	7.63418	2.96958	3.12862	2.97895	3.14789	3.01434	2.97361	159.572	8.19929	-19.4617	9.06452e-09	No		0.880639	0.915922	0.0755039	0.168649	0.0860529	0.197827	0.103964	0.0781075
201325_s_at	EMP1	epithelial membrane protein 1	2012	chr12p12.3	5.4121	3.80894	2.99	3.28814	3.22476	2.94571	3.16892	3.11907	24.429	8.71056	-2.80452	0.0266691	No		0.755757	0.495174	0.0862324	0.274049	0.242672	0.06693	0.204965	0.162275
201326_at	CCT6A	chaperonin containing TCP1, subunit 6A (zeta 1)	908	chr7p11.2	3.98087	3.34544	4.17431	4.16899	4.04873	4.57231	4.24257	4.27957	12.6683	18.9976	1.49962	0.0506249	No		0.549087	0.286035	0.596624	0.595233	0.574988	0.658706	0.609014	0.616061
201327_s_at	CCT6A	chaperonin containing TCP1, subunit 6A (zeta 1)	908	chr7p11.2	7.28597	6.27171	8.86618	8.80973	8.74056	8.92899	8.75592	8.5406	109.808	437.658	3.98566	0.000230024	Yes		0.896036	0.837276	0.956592	0.954617	0.95318	0.955021	0.954123	0.948287
201328_at	ETS2	v-ets erythroblastosis virus E26 oncogene homolog 2 (avian)	2114	chr21q22.3|21q22.2	7.71255	7.96447	7.49711	7.51996	7.46293	7.7917	7.29871	7.35618	228.89	179.491	-1.27522	0.0872882	No		0.917	0.930691	0.907663	0.907214	0.903578	0.916371	0.89442	0.899852
201329_s_at	ETS2	v-ets erythroblastosis virus E26 oncogene homolog 2 (avian)	2114	chr21q22.3|21q22.2	4.68308	4.68566	4.88712	4.71674	4.71669	5.04634	4.5767	4.63505	25.712	27.1543	1.0561	0.460721	No		0.671455	0.675091	0.698209	0.676303	0.678143	0.714279	0.660008	0.667684
201330_at	RARS	arginyl-tRNA synthetase	5917	chr5q35.1	8.14633	7.89449	8.53206	8.55636	8.66949	8.79157	8.46996	8.52354	259.648	385.476	1.48461	0.0127908	No		0.935045	0.927638	0.948108	0.947839	0.95134	0.952058	0.946537	0.947883
201331_s_at	STAT6	signal transducer and activator of transcription 6, interleukin-4 induced	6778	chr12q13	7.25072	6.82467	5.02046	4.72484	4.98056	5.03035	5.30543	5.1048	131.388	32.6212	-4.0277	1.08656e-05	No		0.894286	0.875073	0.71383	0.67729	0.708129	0.712529	0.743368	0.722808
201332_s_at	STAT6	signal transducer and activator of transcription 6, interleukin-4 induced	6778	chr12q13	3.77026	3.63939	3.45289	3.38519	3.55726	3.44323	3.55645	3.41454	13.0396	11.0675	-1.17818	0.0699656	No		0.491314	0.431656	0.364861	0.336087	0.429501	0.381559	0.425192	0.346052
201333_s_at	ARHGEF12	Rho guanine nucleotide exchange factor (GEF) 12	23365	chr11q23.3	3.60786	3.50541	3.34958	3.52267	3.5461	3.41133	3.45446	3.50332	11.7667	11.0393	-1.06589	0.325216	No		0.43206	0.372851	0.306998	0.404633	0.425012	0.364277	0.374198	0.391749
201334_s_at	ARHGEF12	Rho guanine nucleotide exchange factor (GEF) 12	23365	chr11q23.3	5.83955	5.34589	3.70732	3.84017	3.72422	3.39312	3.76925	3.44328	48.2587	12.5205	-3.85437	1.8863e-05	No		0.796113	0.753602	0.475513	0.518472	0.487184	0.35485	0.502357	0.362077
201335_s_at	ARHGEF12	Rho guanine nucleotide exchange factor (GEF) 12	23365	chr11q23.3	2.99632	2.99582	3.06614	3.06281	3.11635	3.12064	2.90262	3.01629	7.97822	8.26763	1.03628	0.458993	No		0.088836	0.0759977	0.128653	0.128069	0.171567	0.179872	0.0443956	0.101809
201336_at	VAMP3	vesicle-associated membrane protein 3 (cellubrevin)	9341	chr1p36.23	8.81397	8.64988	7.38238	7.42436	7.22656	7.13495	7.17024	7.02226	425.179	149.789	-2.83851	1.16462e-05	No		0.955739	0.951968	0.901782	0.901692	0.890874	0.879652	0.886789	0.879517
201337_s_at	VAMP3	vesicle-associated membrane protein 3 (cellubrevin)	9341	chr1p36.23	3.65987	3.50108	3.12779	3.28043	3.10592	3.22465	3.41036	3.28678	11.9627	9.4435	-1.26677	0.045303	No		0.453517	0.370786	0.167482	0.269381	0.165283	0.249854	0.350496	0.272658
201338_x_at	GTF3A	general transcription factor IIIA	2971	chr13q12.3-q13.1	6.84095	6.7135	8.27235	8.75913	8.56066	7.83149	8.10101	8.02273	109.685	306.108	2.79079	0.00251619	Yes		0.87238	0.868429	0.940118	0.953495	0.948153	0.917718	0.932756	0.930511
201339_s_at	SCP2	sterol carrier protein 2	6342	chr1p32	8.00317	7.67761	6.62379	6.98692	6.72615	6.72164	7.02615	6.71466	229.188	111.422	-2.05695	0.000765908	No		0.929434	0.917808	0.852718	0.876644	0.856534	0.852045	0.878754	0.859227
201340_s_at	ENC1	ectodermal-neural cortex 1 (with BTB-like domain)	8507	chr5q12-q13.3	3.75725	6.30373	4.02886	4.14066	4.64582	3.71392	4.93371	3.88748	32.6835	18.7014	-1.74765	0.2655	No		0.48669	0.839655	0.565606	0.589532	0.669121	0.492616	0.704269	0.532343
201341_at	ENC1	ectodermal-neural cortex 1 (with BTB-like domain)	8507	chr5q12-q13.3	7.70824	8.63937	7.37052	7.30706	7.64872	6.58056	7.87447	7.82523	288.776	172.976	-1.66946	0.141169	No		0.91682	0.951744	0.901109	0.895094	0.91278	0.842483	0.923643	0.921758
201342_at	SNRPC	small nuclear ribonucleoprotein polypeptide C	6631	chr6p21.31	7.89865	7.47345	8.88546	8.80021	8.49162	8.76171	8.61254	8.76495	205.935	421.508	2.04679	0.000844137	Yes		0.924765	0.908067	0.957041	0.954527	0.946312	0.950801	0.949859	0.953719
201343_at	UBE2D2	ubiquitin-conjugating enzyme E2D 2 (UBC4/5 homolog, yeast)	7322	chr5q31.2	6.62291	6.31946	7.17979	6.86055	7.2527	7.55484	7.08469	7.18641	88.7196	145.664	1.64184	0.0274361	Yes		0.856938	0.840912	0.889438	0.867442	0.89231	0.90479	0.881986	0.889123
201344_at	UBE2D2	ubiquitin-conjugating enzyme E2D 2 (UBC4/5 homolog, yeast)	7322	chr5q31.2	5.47525	4.97555	6.28595	6.14733	6.71579	6.69303	6.19912	6.27464	37.4113	83.6316	2.23546	0.00510753	Yes		0.761368	0.710733	0.828433	0.813979	0.855815	0.850339	0.818737	0.82776
201345_s_at	UBE2D2	ubiquitin-conjugating enzyme E2D 2 (UBC4/5 homolog, yeast)	7322	chr5q31.2	9.30635	9.25959	9.71703	9.78872	10.0295	9.84193	9.62366	9.76197	622.949	887.624	1.42488	0.0230203	No		0.967859	0.967096	0.973785	0.974862	0.978004	0.974682	0.972213	0.974458
201346_at	ADIPOR2	adiponectin receptor 2	79602	chr12p13.31	6.82702	7.25537	6.86926	6.7537	6.79251	6.79082	7.15943	6.93959	131.708	118.129	-1.11495	0.330557	No		0.871437	0.897607	0.87	0.859586	0.861157	0.856893	0.886116	0.874579
201347_x_at	GRHPR	glyoxylate reductase/hydroxypyruvate reductase	9380	chr9q12	6.56332	6.23413	7.13308	7.23202	7.09895	7.09873	6.96293	7.36143	84.3739	141.814	1.68078	0.00444862	Yes		0.853526	0.834807	0.886879	0.890111	0.882973	0.877362	0.874624	0.900166
201348_at	GPX3	glutathione peroxidase 3 (plasma)	2878	chr5q23	3.16938	3.34435	3.27695	3.26974	3.33534	3.40158	3.3685	3.29645	9.55905	10.0196	1.04818	0.39903	No		0.191363	0.282623	0.26148	0.262019	0.316829	0.359025	0.329533	0.278987
201349_at	SLC9A3R1	solute carrier family 9 (sodium/hydrogen exchanger), member 3 regulator 1	9368	chr17q25.1	5.02477	4.98947	5.38101	5.50253	5.32304	5.40815	5.14788	5.16177	32.1584	39.9668	1.24281	0.0694822	No		0.713651	0.712708	0.751537	0.760201	0.743053	0.748889	0.726579	0.728554
201350_at	FLOT2	flotillin 2	2319	chr17q11-q12	5.94151	6.03078	5.9085	6.03078	6.15043	5.89798	5.68745	5.75994	63.3885	59.9567	-1.05724	0.45624	No		0.805584	0.817749	0.798312	0.804911	0.814427	0.790546	0.776855	0.784307
201351_s_at	YME1L1	YME1-like 1 (S. cerevisiae)	10730	chr10p14	8.88495	8.73936	8.86935	9.13045	9.08278	9.00258	8.96778	8.98189	449.493	514.064	1.14365	0.133111	No		0.957894	0.954348	0.956682	0.962428	0.960901	0.957176	0.959106	0.959016
201352_at	YME1L1	YME1-like 1 (S. cerevisiae)	10730	chr10p14	7.65568	7.47165	6.60701	6.57633	6.60023	6.57344	6.51071	6.63072	189.186	95.8744	-1.97327	1.18432e-05	No		0.914396	0.908022	0.851506	0.847107	0.847466	0.841765	0.841541	0.852942
201353_s_at	BAZ2A	bromodomain adjacent to zinc finger domain, 2A	11176	chr12q24.3-qter	4.81028	5.14852	5.06751	5.19213	5.06193	4.86142	5.70341	5.15323	31.5464	36.0836	1.14383	0.366835	No		0.687884	0.731382	0.719352	0.730799	0.718319	0.694842	0.778247	0.727701
201354_s_at	BAZ2A	bromodomain adjacent to zinc finger domain, 2A	11176	chr12q24.3-qter	6.33456	6.69268	6.56497	6.69733	6.68158	6.24193	6.78878	6.8186	91.3682	99.1951	1.08566	0.432336	No		0.83759	0.867262	0.848319	0.855681	0.853706	0.81739	0.862279	0.866858
201355_s_at	BAZ2A	bromodomain adjacent to zinc finger domain, 2A	11176	chr12q24.3-qter	4.4957	4.48228	4.50913	4.45274	4.41474	4.58222	4.54484	4.78816	22.4554	23.4033	1.04221	0.475172	No		0.643893	0.646272	0.650671	0.64102	0.63698	0.659784	0.655609	0.687256
201356_at	SF3A1	splicing factor 3a, subunit 1, 120kDa	10291	chr22q12.2	4.28726	4.3348	4.78197	4.49998	4.53121	4.47325	4.41072	3.97048	19.8495	21.775	1.09701	0.426045	No		0.610136	0.621538	0.686807	0.648831	0.654038	0.644835	0.637474	0.55389
201357_s_at	SF3A1	splicing factor 3a, subunit 1, 120kDa	10291	chr22q12.2	5.17105	5.12994	5.55525	5.3593	5.35714	5.46752	5.32702	5.38563	35.5184	42.478	1.19594	0.0588693	No		0.730395	0.729048	0.767114	0.74651	0.746375	0.754321	0.745522	0.751403
201358_s_at	COPB1	coatomer protein complex, subunit beta 1	1315	chr11p15.2	9.54741	9.64704	8.99348	8.93039	9.18333	9.10209	8.88258	8.7952	774.555	505.364	-1.53267	0.0083815	No		0.972393	0.974054	0.95924	0.957804	0.963281	0.959824	0.956951	0.954527
201359_at	COPB1	coatomer protein complex, subunit beta 1	1315	chr11p15.2	8.06917	8.3271	7.73683	7.72723	7.81632	7.91318	7.6871	7.52872	293.687	213.028	-1.37863	0.0305006	No		0.932127	0.942542	0.918885	0.917628	0.920097	0.921578	0.915114	0.909234
201360_at	CST3	cystatin C	1471	chr20p11.21	11.902	12.0677	8.88497	8.59771	9.0569	8.89823	9.20356	9.05947	4053.2	494.607	-8.19479	1.85888e-07	No		0.993805	0.995556	0.956996	0.949051	0.960273	0.954572	0.963864	0.960767
201361_at	TMEM109	transmembrane protein 109	79073	chr11q12.2	6.61608	6.42712	6.25525	6.69251	6.44588	6.35543	6.08127	6.12291	91.8749	80.2007	-1.14556	0.29993	No		0.856534	0.848992	0.826099	0.855142	0.836872	0.826009	0.809804	0.815235
201362_at	IVNS1ABP	influenza virus NS1A binding protein	10625	chr1q25.1-q31.1	6.51701	4.21609	4.83994	5.0277	5.12249	5.15206	4.98067	5.07582	41.2566	32.7429	-1.26001	0.435296	No		0.850025	0.598599	0.693585	0.713202	0.723661	0.724469	0.709341	0.718948
201363_s_at	IVNS1ABP	influenza virus NS1A binding protein	10625	chr1q25.1-q31.1	6.3464	4.685	5.11281	4.98623	5.06214	5.26358	5.27307	5.26505	45.7499	35.7651	-1.27918	0.349509	No		0.838488	0.674956	0.7242	0.708399	0.718364	0.735692	0.739776	0.738789
201364_s_at	OAZ2	ornithine decarboxylase antizyme 2	4947	chr15q22.31	6.37219	6.77903	7.23367	7.28731	7.39754	7.72919	7.4131	7.66017	95.3796	175.277	1.83768	0.00933494	Yes		0.840059	0.87229	0.893208	0.893792	0.900615	0.913184	0.901872	0.915024
201365_at	OAZ2	ornithine decarboxylase antizyme 2	4947	chr15q22.31	6.74044	6.86403	6.97531	6.85263	6.93731	7.08613	6.80821	7.00589	111.603	123.148	1.10345	0.23399	No		0.865467	0.877991	0.876734	0.866813	0.871841	0.876375	0.863087	0.878754
201366_at	ANXA7	annexin A7	310	chr10q21.1-q21.2	6.02197	4.86055	4.38006	4.2026	4.27869	4.74988	4.36635	4.01623	43.4494	20.1443	-2.1569	0.0322574	No		0.81326	0.697176	0.632446	0.600979	0.617094	0.681286	0.629438	0.56408
201367_s_at	ZFP36L2	zinc finger protein 36, C3H type-like 2	678	chr2p22.3-p21	3.10798	3.06917	3.06926	3.06705	3.15491	2.99663	2.9271	2.93957	8.50656	8.14409	-1.04451	0.42816	No		0.154419	0.112852	0.130673	0.130134	0.195807	0.0971405	0.0553486	0.0598824
201368_at	ZFP36L2	zinc finger protein 36, C3H type-like 2	678	chr2p22.3-p21	9.7344	9.03015	9.50263	9.20376	9.40878	8.95475	8.54268	8.56414	667.338	522.561	-1.27705	0.313721	No		0.975356	0.962203	0.970014	0.963954	0.967949	0.955649	0.948063	0.94914
201369_s_at	ZFP36L2	zinc finger protein 36, C3H type-like 2	678	chr2p22.3-p21	4.66827	3.62179	4.95044	4.75027	4.34245	3.70703	3.64196	3.5042	17.6921	17.7456	1.00303	0.606049	No		0.669435	0.425641	0.705885	0.679984	0.62661	0.490685	0.458545	0.391974
201370_s_at	CUL3	cullin 3	8452	chr2q36.2	4.20501	3.44724	4.51643	4.36085	4.35131	4.50291	4.16761	4.3981	14.1833	20.8629	1.47095	0.0587307	No		0.595816	0.341653	0.651344	0.627463	0.627598	0.649684	0.595502	0.633613
201371_s_at	CUL3	cullin 3	8452	chr2q36.2	8.28782	8.41787	8.91719	8.95357	9.01896	9.13739	9.00702	8.83842	326.932	504.517	1.54319	0.00203938	Yes		0.939758	0.946223	0.957535	0.958432	0.9596	0.960677	0.959644	0.955515
201372_s_at	CUL3	cullin 3	8452	chr2q36.2	3.14538	3.07222	3.2105	3.43821	3.2631	3.33445	3.41712	3.33669	8.62664	10.0794	1.16841	0.0854709	No		0.176236	0.116623	0.221664	0.365803	0.268214	0.321857	0.35494	0.303003
201373_at	PLEC	plectin	5339	chr8q24	6.1557	6.15273	5.30334	4.94181	5.30086	5.37531	5.09139	4.98441	71.2202	35.9068	-1.98347	0.000828424	No		0.824213	0.828747	0.743188	0.703641	0.741482	0.746016	0.721102	0.709117
201374_x_at	PPP2CB	protein phosphatase 2, catalytic subunit, beta isozyme	5516	chr8p12	3.41907	3.22114	3.42833	3.39189	3.3263	3.51623	3.57383	3.44929	9.98738	10.9105	1.09243	0.266265	No		0.344885	0.205997	0.350137	0.339498	0.310051	0.417965	0.433631	0.366791
201375_s_at	PPP2CB	protein phosphatase 2, catalytic subunit, beta isozyme	5516	chr8p12	9.25039	9.30421	9.50388	9.70459	9.82592	9.78117	9.53386	9.51465	620.506	800.086	1.28941	0.0489654	No		0.966198	0.967904	0.970059	0.973336	0.974682	0.973785	0.970193	0.969789
201376_s_at	HNRNPF	heterogeneous nuclear ribonucleoprotein F	3185	chr10q11.21-q11.22	6.88234	5.71571	7.39537	7.09141	7.20071	7.28381	7.49551	7.44016	78.7402	159.546	2.02623	0.0316593	Yes		0.874669	0.790636	0.90277	0.882659	0.889572	0.889303	0.90654	0.904071
201377_at	UBAP2L	ubiquitin associated protein 2-like	9898	chr1q21.3	6.2611	6.19892	6.84922	6.90151	6.81498	7.31741	7.15159	6.98044	75.0618	128.224	1.70825	0.00765392	Yes		0.832069	0.832249	0.869013	0.871078	0.863402	0.891502	0.885577	0.877003
201378_s_at	UBAP2L	ubiquitin associated protein 2-like	9898	chr1q21.3	5.02073	5.29049	5.81428	5.74568	5.93724	5.92336	6.1792	5.83086	35.6446	59.9257	1.6812	0.00494126	Yes		0.713247	0.747273	0.789828	0.781254	0.797729	0.792791	0.817031	0.790816
201379_s_at	TPD52L2	tumor protein D52-like 2	7165	chr20q13.2-q13.3	4.94804	4.95423	4.93229	4.98806	4.93174	5.19889	4.85437	4.88558	30.9343	31.2364	1.00976	0.579761	No		0.704808	0.708174	0.703685	0.708623	0.702473	0.728913	0.695022	0.698703
201380_at	CRTAP	cartilage associated protein	10491	chr3p22.3	4.4819	4.26937	4.10031	3.91856	4.0768	3.84844	3.91617	3.87048	20.7586	15.51	-1.3384	0.028978	No		0.641559	0.608969	0.582125	0.538358	0.580329	0.532388	0.54379	0.528078
201381_x_at	CACYBP	calcyclin binding protein	27101	chr1q24-q25	8.64349	9.18164	9.67362	9.46238	9.52729	9.56409	9.62087	9.53613	481.892	756.955	1.5708	0.0186358	Yes		0.95134	0.965525	0.973291	0.969251	0.970418	0.970193	0.972034	0.970418
201382_at	CACYBP	calcyclin binding protein	27101	chr1q24-q25	3.00067	2.99203	3.02218	2.99227	2.98889	2.92885	3.09035	2.94266	7.97978	7.96791	-1.00149	0.60233	No		0.0909907	0.0745612	0.103919	0.085604	0.0920681	0.059209	0.151861	0.0614535
201383_s_at	NBR1	neighbor of BRCA1 gene 1	4077	chr17q21.31	4.94853	5.55182	4.25855	4.29136	4.04117	4.50651	4.64058	3.98933	38.0591	19.534	-1.94835	0.0258191	No		0.704853	0.775059	0.612336	0.616151	0.572968	0.649998	0.668492	0.558154
201384_s_at	NBR1	neighbor of BRCA1 gene 1	4077	chr17q21.31	7.1946	7.39957	4.29265	4.4719	4.39409	4.93482	4.66742	4.49613	157.268	23.3094	-6.747	8.72214e-07	No		0.891278	0.904745	0.617722	0.644431	0.633927	0.702833	0.671186	0.648786
201385_at	DHX15	DEAH (Asp-Glu-Ala-His) box polypeptide 15	1665	chr4p15.3	8.87766	8.74575	9.77612	9.81648	9.74612	10.0035	9.76267	9.71429	449.353	893.418	1.98823	5.56868e-05	Yes		0.957535	0.954527	0.975042	0.975266	0.97374	0.976972	0.974323	0.97365
201386_s_at	DHX15	DEAH (Asp-Glu-Ala-His) box polypeptide 15	1665	chr4p15.3	8.03501	7.67818	9.14096	9.06128	8.95548	9.08578	9.10113	9.13039	231.778	540.882	2.33362	2.11194e-05	Yes		0.930915	0.917897	0.962742	0.960408	0.958028	0.959151	0.961575	0.962428
201387_s_at	UCHL1	ubiquitin carboxyl-terminal esterase L1 (ubiquitin thiolesterase)	7345	chr4p14	8.0055	8.11905	10.5701	10.5796	10.6099	10.9016	10.7215	10.929	267.292	1685.12	6.30441	1.00794e-07	Yes		0.929569	0.935808	0.985097	0.984962	0.985635	0.986892	0.985905	0.9877
201388_at	PSMD3	proteasome (prosome, macropain) 26S subunit, non-ATPase, 3	5709	chr17q21.1	4.62101	5.11573	5.97404	5.93203	5.84239	6.48393	5.94917	5.77292	29.2096	63.6644	2.17957	0.0063666	Yes		0.663016	0.727567	0.804731	0.798043	0.789873	0.834583	0.799165	0.785519
201389_at	ITGA5	integrin, alpha 5 (fibronectin receptor, alpha polypeptide)	3678	chr12q11-q13	6.25856	6.93616	5.45478	5.20957	5.42992	5.04169	5.80297	5.21354	96.8285	41.0339	-2.35972	0.00798852	No		0.83162	0.882569	0.758765	0.732729	0.753153	0.71392	0.786865	0.733761
201390_s_at	CSNK2B	casein kinase 2, beta polypeptide	1460	chr6p21-p12|6p21.3	9.50314	9.36099	9.46647	9.43136	9.48496	9.65469	9.40044	9.64259	690.77	730.843	1.05801	0.403169	No		0.971585	0.968712	0.969296	0.968847	0.969655	0.971809	0.968308	0.972393
201391_at	TRAP1	TNF receptor-associated protein 1	10131	chr16p13.3	6.52231	6.31913	7.36171	7.59972	7.42721	7.42702	7.25891	6.94812	85.6701	161.693	1.88739	0.00559881	Yes		0.850159	0.840822	0.900615	0.911478	0.901917	0.897787	0.89231	0.875163
201392_s_at	IGF2R	insulin-like growth factor 2 receptor	3482	chr6q26	5.55618	6.59059	5.11042	4.47612	5.36153	5.2082	5.31917	4.50788	67.3395	31.9384	-2.10842	0.0504682	No		0.768999	0.860259	0.723931	0.645239	0.746824	0.730125	0.744669	0.650402
201393_s_at	IGF2R	insulin-like growth factor 2 receptor	3482	chr6q26	5.22153	5.29308	4.49811	4.00266	4.69708	4.82492	4.50391	4.7382	38.2478	23.3305	-1.63939	0.0383862	No		0.73623	0.747542	0.649594	0.56004	0.675001	0.689949	0.650896	0.680567
201394_s_at	RBM5	RNA binding motif protein 5	10181	chr3p21.3	6.04421	5.45031	4.96825	4.76663	5.69978	4.99387	6.01929	6.43925	53.7151	44.6683	-1.20253	0.466693	No		0.814562	0.764645	0.708219	0.682183	0.777124	0.708982	0.804911	0.838757
201395_at	RBM5	RNA binding motif protein 5	10181	chr3p21.3	6.93232	6.28534	6.00439	5.68738	6.37174	5.66825	6.89133	7.16306	97.6015	78.6673	-1.24069	0.427338	No		0.877003	0.837949	0.808233	0.776182	0.830543	0.771334	0.869911	0.888136
201396_s_at	SGTA	small glutamine-rich tetratricopeptide repeat (TPR)-containing, alpha	6449	chr19p13	4.55969	4.61707	4.86703	4.62273	4.46299	4.91245	4.38843	4.65731	24.057	25.1384	1.04495	0.511169	No		0.653634	0.665709	0.696368	0.664317	0.644297	0.700184	0.633568	0.670916
201397_at	PHGDH	phosphoglycerate dehydrogenase	26227	chr1p12	5.29711	4.15615	8.73836	8.53813	8.46818	8.27526	8.60016	7.9191	26.4763	343.269	12.9651	1.2781e-05	Yes		0.743951	0.587646	0.953584	0.947075	0.945504	0.935629	0.949634	0.925798
201398_s_at	TRAM1	translocation associated membrane protein 1	23471	chr8q13.3	9.73769	9.93402	9.04734	8.96092	8.98543	8.97596	9.01203	8.94936	913.877	507.937	-1.79919	4.12594e-05	No		0.975401	0.978453	0.960812	0.958522	0.958612	0.956278	0.959869	0.958522
201399_s_at	TRAM1	translocation associated membrane protein 1	23471	chr8q13.3	5.52265	6.06534	4.98697	4.76938	4.89002	5.2616	5.03805	4.67825	55.4838	30.6407	-1.81079	0.0232207	No		0.765678	0.820847	0.710509	0.682991	0.698523	0.735467	0.715402	0.67352
201400_at	PSMB3	proteasome (prosome, macropain) subunit, beta type, 3	5691	chr17q12	9.25502	9.40845	10.0161	10.1397	10.0676	10.4535	10.2303	10.1923	644.366	1162.68	1.80438	0.00123373	Yes		0.966468	0.969834	0.978453	0.9798	0.978453	0.982583	0.981057	0.980563
201401_s_at	ADRBK1	adrenergic, beta, receptor kinase 1	156	chr11q13.1	3.44155	3.77792	3.45781	3.50323	3.53505	3.73449	3.56151	3.47844	12.2078	11.6729	-1.04583	0.472767	No		0.356062	0.483683	0.366926	0.39561	0.418818	0.49908	0.427885	0.380527
201402_at	ADRBK1	adrenergic, beta, receptor kinase 1	156	chr11q13.1	4.27952	4.25362	4.40592	4.1982	4.23529	4.32013	4.38855	4.37548	19.2471	19.9815	1.03815	0.455218	No		0.608969	0.606276	0.636845	0.600305	0.609508	0.625129	0.633613	0.63065
201403_s_at	MGST3	microsomal glutathione S-transferase 3	4259	chr1q23	10.6402	10.5419	10.4885	10.45	10.2524	10.41	10.2094	10.281	1542.51	1303.85	-1.18305	0.0992344	No		0.98586	0.985411	0.984019	0.983526	0.981146	0.981999	0.980698	0.98173
201404_x_at	PSMB2	proteasome (prosome, macropain) subunit, beta type, 2	5690	chr1p34.2	3.52973	3.5231	3.45019	3.63483	3.54085	3.60564	3.58722	3.77743	11.5228	12.1203	1.05186	0.417424	No		0.398752	0.380392	0.363424	0.451003	0.422947	0.454954	0.438569	0.501998
201405_s_at	COPS6	COP9 constitutive photomorphogenic homolog subunit 6 (Arabidopsis)	10980	chr7q22.1	8.83693	8.04554	9.15761	9.08989	8.8929	9.08945	8.93204	9.02855	347.589	523.389	1.50577	0.0501872	No		0.956233	0.933519	0.963236	0.96135	0.956547	0.95933	0.958567	0.960093
201406_at	RPL36A	ribosomal protein L36a	6173	chrXq22.1	11.775	11.4342	12.0686	12.1918	11.9589	12.5199	11.7658	11.8945	3114.09	4289.46	1.37744	0.102456	No		0.992952	0.99174	0.994928	0.995691	0.994479	0.996992	0.993356	0.994344
201407_s_at	PPP1CB	protein phosphatase 1, catalytic subunit, beta isozyme	5500	chr2p23	6.40933	5.95866	7.11195	7.38675	6.90441	6.97307	6.50334	6.3988	72.7057	117.761	1.6197	0.0803731	No		0.842708	0.810657	0.885801	0.899044	0.869237	0.869821	0.840957	0.836468
201408_at	PPP1CB	protein phosphatase 1, catalytic subunit, beta isozyme	5500	chr2p23	4.36995	4.01834	4.33889	4.54368	4.14765	3.96278	4.29416	3.79799	18.3047	18.1369	-1.00925	0.594512	No		0.624321	0.555281	0.625892	0.65498	0.593617	0.560982	0.617677	0.507339
201409_s_at	PPP1CB	protein phosphatase 1, catalytic subunit, beta isozyme	5500	chr2p23	7.3405	7.3081	8.06596	7.99436	7.4678	7.53913	7.29299	7.35109	160.263	196.523	1.22625	0.269235	No		0.898819	0.899852	0.933429	0.929254	0.903712	0.903937	0.894061	0.899403
201410_at	PLEKHB2	pleckstrin homology domain containing, family B (evectins) member 2	55041	chr2q21.1	5.46318	5.88591	5.2729	5.18088	5.5218	5.66604	5.5324	5.43874	51.075	43.2749	-1.18025	0.226909	No		0.760156	0.804866	0.740629	0.729542	0.761458	0.770705	0.762805	0.756475
201411_s_at	PLEKHB2	pleckstrin homology domain containing, family B (evectins) member 2	55041	chr2q21.1	2.99429	3.30301	2.81361	3.05542	2.89334	3.22273	3.17507	3.23321	8.86827	8.37194	-1.05928	0.471392	No		0.0881627	0.258563	0.0171477	0.121426	0.0431387	0.248687	0.209409	0.237465
201412_at	LRP10	low density lipoprotein receptor-related protein 10	26020	chr14q11.2	7.85144	8.20574	4.79759	4.84788	4.61922	4.56551	4.72396	4.88157	261.124	26.7097	-9.77637	1.74981e-08	No		0.922476	0.938457	0.689411	0.693361	0.664901	0.657853	0.679176	0.698209
201413_at	HSD17B4	hydroxysteroid (17-beta) dehydrogenase 4	3295	chr5q21	7.62694	7.1602	8.55967	8.88744	8.69807	8.47301	8.44322	8.38219	168.146	381.076	2.26634	0.00108118	Yes		0.91296	0.893657	0.948871	0.956682	0.952013	0.942407	0.945325	0.943754
201414_s_at	NAP1L4	nucleosome assembly protein 1-like 4	4676	chr11p15.5	6.226	6.38172	6.59568	6.45953	6.84763	6.84369	6.58897	6.57925	79.0042	100.598	1.27333	0.0697521	No		0.829286	0.845356	0.850653	0.838309	0.865601	0.860349	0.847331	0.849127
201415_at	GSS	glutathione synthetase	2937	chr20q11.2	6.27975	6.01885	5.73993	5.65975	5.73061	5.68322	5.58352	5.74018	70.978	51.6084	-1.37532	0.0151132	No		0.833416	0.816178	0.783319	0.773309	0.779683	0.773129	0.767339	0.782601
201416_at	SOX4	SRY (sex determining region Y)-box 4	6659	chr6p22.3	6.63265	6.99656	8.43091	8.76662	8.17531	8.33661	8.37451	8.15886	112.564	331.716	2.9469	0.000153473	Yes		0.857656	0.886116	0.944966	0.953674	0.935314	0.938053	0.94308	0.935539
201417_at	SOX4	SRY (sex determining region Y)-box 4	6659	chr6p22.3	9.66018	9.49774	11.0776	11.2562	10.7935	10.8981	10.8691	10.7225	764.813	1959.33	2.56185	0.000121533	Yes		0.974099	0.97145	0.988912	0.989855	0.986892	0.986803	0.987251	0.985725
201418_s_at	SOX4	SRY (sex determining region Y)-box 4	6659	chr6p22.3	6.88828	6.79476	7.42545	7.23918	7.14501	7.23047	7.28859	7.19545	114.684	152.644	1.331	0.0259409	No		0.874938	0.873277	0.904386	0.89056	0.886385	0.886071	0.893792	0.889842
201419_at	BAP1	BRCA1 associated protein-1 (ubiquitin carboxy-terminal hydrolase)	8314	chr3p21.31-p21.2	4.78175	4.7518	4.77023	4.7518	4.73337	4.83147	4.72133	4.69227	27.2234	26.9101	-1.01164	0.558755	No		0.684248	0.684203	0.685864	0.680208	0.679535	0.690802	0.678817	0.675495
201420_s_at	WDR77	WD repeat domain 77	79084	chr1p13.2	6.11964	4.97762	7.11703	6.98342	7.27789	7.36982	7.02012	7.0719	46.8062	141.047	3.01342	0.0032144	Yes		0.821071	0.711092	0.88625	0.876465	0.894241	0.8946	0.87835	0.882839
201421_s_at	WDR77	WD repeat domain 77	79084	chr1p13.2	6.25736	6.12503	6.59755	6.75792	6.76567	6.93892	6.33701	6.55581	73.0693	101.042	1.38283	0.0544046	No		0.831396	0.826413	0.850833	0.859811	0.859272	0.867532	0.830408	0.847197
201422_at	IFI30	interferon, gamma-inducible protein 30	10437	chr19p13.1	6.31533	7.66215	5.47526	5.8487	5.23038	5.45256	5.06999	5.13299	127.005	41.3069	-3.07465	0.0177912	No		0.836154	0.917089	0.760201	0.789828	0.733896	0.75266	0.718589	0.725816
201423_s_at	CUL4A	cullin 4A	8451	chr13q34	6.13256	6.41	6.07895	6.34367	6.37263	6.21678	6.15906	6.16204	77.2402	74.6562	-1.03461	0.508447	No		0.822238	0.847466	0.813215	0.829196	0.830857	0.81528	0.815639	0.818512
201424_s_at	CUL4A	cullin 4A	8451	chr13q34	3.54552	3.66214	3.5935	3.62881	3.77099	3.743	3.61998	3.49565	12.158	12.4838	1.0268	0.51688	No		0.406383	0.439063	0.432554	0.447771	0.503524	0.501998	0.45033	0.388383
201425_at	ALDH2	aldehyde dehydrogenase 2 family (mitochondrial)	217	chr12q24.2	8.40639	8.90626	6.76331	6.47368	6.51127	6.64447	6.93812	6.09776	403.472	95.1041	-4.24242	0.000104678	No		0.944113	0.95933	0.862773	0.839431	0.840912	0.846703	0.873143	0.81326
201426_s_at	VIM	vimentin	7431	chr10p13	12.4042	12.0442	9.36194	9.12696	9.8346	8.9685	9.67224	9.16833	4784.7	655.035	-7.30449	1.3305e-05	No		0.996813	0.995376	0.967231	0.962293	0.974862	0.956098	0.973066	0.963011
201427_s_at	SEPP1	selenoprotein P, plasma, 1	6414	chr5q31	6.87301	6.39971	5.48874	5.46324	5.5033	6.25176	6.47569	6.48105	99.4819	61.5619	-1.61597	0.144492	No		0.87413	0.846793	0.761009	0.756341	0.760381	0.818378	0.839565	0.842169
201428_at	CLDN4	claudin 4	1364	chr7q11.23	3.72652	3.87094	3.88561	3.53707	3.80542	3.61514	3.76925	3.80657	13.9166	13.3291	-1.04407	0.474306	No		0.476635	0.514746	0.52956	0.411276	0.514477	0.458096	0.502357	0.510527
201429_s_at	RPL37A	ribosomal protein L37a	6168	chr2q35	13.207	13.0834	13.1893	13.1674	13.0529	13.161	13.0814	13.028	9059.22	8861.51	-1.02231	0.520703	No		0.999641	0.999461	0.999686	0.999686	0.999596	0.999731	0.999551	0.999551
201430_s_at	DPYSL3	dihydropyrimidinase-like 3	1809	chr5q32	7.12739	6.79871	8.23223	7.79973	8.50334	8.38578	7.50444	7.92223	124.763	266.494	2.136	0.0274595	Yes		0.888001	0.873726	0.939265	0.920546	0.946806	0.939983	0.906989	0.926022
201431_s_at	DPYSL3	dihydropyrimidinase-like 3	1809	chr5q32	6.63172	6.35719	7.48665	7.6569	7.8037	7.56648	7.33324	7.34542	90.1624	185.087	2.05282	0.00100136	Yes		0.857611	0.843561	0.906989	0.914531	0.919603	0.905418	0.89653	0.899179
201432_at	CAT	catalase	847	chr11p13	9.1571	8.87025	6.17974	6.6691	6.13616	6.28263	5.7842	5.73227	516.876	70.068	-7.37678	1.30451e-05	No		0.964268	0.958388	0.820487	0.853885	0.813126	0.821385	0.78507	0.781972
201433_s_at	PTDSS1	phosphatidylserine synthase 1	9791	chr8q22	7.21538	7.56882	7.48887	7.45496	7.52001	7.33527	7.33932	7.03516	167.975	164.537	-1.02089	0.565765	No		0.892221	0.913094	0.907079	0.903129	0.906226	0.89249	0.897024	0.88046
201434_at	TTC1	tetratricopeptide repeat domain 1	7265	chr5q33.3	7.02665	6.48947	7.44356	7.38701	7.32477	7.52849	7.37309	7.49103	108.238	171.809	1.58732	0.0162738	Yes		0.88248	0.852898	0.905373	0.899089	0.896485	0.903263	0.898954	0.906944
201435_s_at	EIF4E	eukaryotic translation initiation factor 4E	1977	chr4q21-q25	7.73848	7.25909	8.56194	8.6623	8.55296	8.86439	8.42444	8.49971	180.867	386.491	2.13688	0.000986335	Yes		0.917987	0.897832	0.948916	0.950756	0.947973	0.953764	0.944607	0.947165
201436_at	EIF4E	eukaryotic translation initiation factor 4E	1977	chr4q21-q25	3.35317	3.1888	3.79726	4.28274	4.03855	4.16304	4.0266	3.78399	9.65306	16.1713	1.67525	0.012427	Yes		0.308255	0.186201	0.50321	0.614445	0.572339	0.60053	0.569915	0.503883
201437_s_at	EIF4E	eukaryotic translation initiation factor 4E	1977	chr4q21-q25	5.35456	4.92745	6.16003	6.2925	6.25469	6.45766	5.94133	5.85454	35.2855	71.5126	2.02668	0.0060683	Yes		0.749697	0.704897	0.819231	0.82538	0.822956	0.832518	0.798357	0.792746
201438_at	COL6A3	collagen, type VI, alpha 3	1293	chr2q37	11.3036	10.4572	3.42427	3.526	3.64008	3.40236	3.69955	3.45477	1885.03	11.5075	-163.809	7.86135e-10	No		0.990394	0.984513	0.348027	0.405979	0.460744	0.359294	0.477847	0.36917
201439_at	GBF1	golgi brefeldin A resistant guanine nucleotide exchange factor 1	8729	chr10q24	4.7545	5.26348	4.71669	4.37762	4.66349	4.67944	4.37423	4.75788	32.2	24.1657	-1.33247	0.0899817	No		0.680657	0.744535	0.678906	0.629708	0.671275	0.671994	0.631234	0.683126
201440_at	DDX23	DEAD (Asp-Glu-Ala-Asp) box polypeptide 23	9416	chr12q13.12	6.04034	5.70307	6.03325	5.97723	6.11431	6.00239	6.3745	6.16785	58.5543	69.1467	1.1809	0.175116	No		0.814338	0.789469	0.810073	0.800871	0.81151	0.798896	0.833012	0.819365
201441_at	COX6B1	cytochrome c oxidase subunit VIb polypeptide 1 (ubiquitous)	1340	chr19q13.1	9.75734	9.46068	9.94491	9.74966	9.74544	9.80853	9.6659	9.77698	780.907	880.33	1.12732	0.206997	No		0.97585	0.970822	0.977466	0.973919	0.973695	0.974189	0.972932	0.974682
201442_s_at	ATP6AP2	ATPase, H+ transporting, lysosomal accessory protein 2	10159	chrXp11.4	3.44782	3.19039	3.06805	3.19554	3.31051	3.32733	3.21098	3.12378	9.98047	9.22808	-1.08153	0.334263	No		0.359653	0.186874	0.129416	0.211294	0.300714	0.316201	0.232392	0.165058
201443_s_at	ATP6AP2	ATPase, H+ transporting, lysosomal accessory protein 2	10159	chrXp11.4	9.36525	9.63588	7.99924	8.11814	8.09333	8.88284	7.96973	8.02905	724.361	290.432	-2.49408	0.00691966	No		0.969385	0.973785	0.930736	0.934192	0.931993	0.954213	0.927728	0.930781
201444_s_at	ATP6AP2	ATPase, H+ transporting, lysosomal accessory protein 2	10159	chrXp11.4	7.93039	7.94802	6.3698	5.86979	6.29015	7.21496	6.60762	6.632	245.436	90.346	-2.71663	0.0158827	No		0.926067	0.930152	0.834807	0.791983	0.825066	0.884814	0.849037	0.852987
201445_at	CNN3	calponin 3, acidic	1266	chr1p22-p21	7.13559	7.54783	7.97193	7.89824	7.91231	8.59759	8.12189	8.42511	162.209	284.94	1.75662	0.0333336	Yes		0.888405	0.911792	0.929209	0.92508	0.924317	0.946582	0.933833	0.945055
201446_s_at	TIA1	TIA1 cytotoxic granule-associated RNA binding protein	7072	chr2p13	5.16956	4.40343	5.33953	5.31531	5.17709	5.35599	5.34901	5.35095	27.598	39.7986	1.44208	0.0571461	No		0.730305	0.633703	0.747093	0.742784	0.729003	0.7444	0.747453	0.748171
201447_at	TIA1	TIA1 cytotoxic granule-associated RNA binding protein	7072	chr2p13	4.45806	4.92718	5.26042	4.99478	4.82535	5.28654	5.51103	5.35807	25.8595	36.9124	1.42742	0.0836595	No		0.638282	0.704853	0.739372	0.709207	0.690219	0.737981	0.760785	0.748665
201448_at	TIA1	TIA1 cytotoxic granule-associated RNA binding protein	7072	chr2p13	3.8508	3.10256	4.07003	4.13084	3.82579	4.07017	4.08091	4.16127	11.1323	16.639	1.49466	0.0502904	No		0.515419	0.134533	0.575033	0.587108	0.520043	0.583517	0.57997	0.593976
201449_at	TIA1	TIA1 cytotoxic granule-associated RNA binding protein	7072	chr2p13	4.50964	3.93459	5.3258	5.06575	4.86423	5.40827	5.28934	5.44632	18.6631	37.6163	2.01555	0.0113959	Yes		0.645958	0.532118	0.745702	0.716928	0.695201	0.748934	0.741976	0.757014
201450_s_at	TIA1	TIA1 cytotoxic granule-associated RNA binding protein	7072	chr2p13	3.53658	3.1794	4.03051	4.27825	3.99533	4.2736	4.19074	4.46564	10.2531	18.4517	1.79962	0.00546334	Yes		0.402702	0.181488	0.566189	0.613772	0.563092	0.617722	0.600126	0.644162
201451_x_at	RHEB	Ras homolog enriched in brain	6009	chr7q36	3.22712	3.08719	3.52456	3.38751	3.31142	3.2166	3.15234	3.32415	8.92068	9.9827	1.11905	0.235519	No		0.226736	0.124882	0.400099	0.337209	0.301297	0.244198	0.19473	0.294564
201452_at	RHEB	Ras homolog enriched in brain	6009	chr7q36	5.16101	5.19229	5.09071	5.19229	5.07899	4.95701	5.27013	5.32354	36.1683	35.5583	-1.01716	0.5599	No		0.729272	0.736096	0.721776	0.730978	0.719666	0.705122	0.739507	0.744714
201453_x_at	RHEB	Ras homolog enriched in brain	6009	chr7q36	10.1736	10.2169	10.1809	10.2001	10.249	10.3152	9.97416	9.96981	1172.4	1134.78	-1.03315	0.513427	No		0.981999	0.981954	0.980383	0.980653	0.981057	0.981012	0.977959	0.977645
201454_s_at	NPEPPS	aminopeptidase puromycin sensitive	9520	chr17q21	7.03062	7.55797	6.56606	6.97144	7.04375	7.39181	6.90769	6.8296	156.964	123.788	-1.26801	0.210362	No		0.882704	0.912376	0.848364	0.875746	0.879023	0.895812	0.871482	0.867711
201455_s_at	NPEPPS	aminopeptidase puromycin sensitive	9520	chr17q21	5.24974	5.13196	4.91011	5.05716	5.03762	5.12478	4.94113	4.94113	36.526	32.0441	-1.13987	0.126021	No		0.739148	0.729317	0.701217	0.71585	0.715357	0.721866	0.704897	0.704897
201456_s_at	BUB3	budding uninhibited by benzimidazoles 3 homolog (yeast)	9184	chr10q26	5.67748	4.48506	6.40593	6.54867	6.66257	6.48565	6.55933	6.52774	33.8543	92.5172	2.7328	0.00579186	Yes		0.780222	0.646541	0.837231	0.844862	0.852224	0.834762	0.845446	0.845042
201457_x_at	BUB3	budding uninhibited by benzimidazoles 3 homolog (yeast)	9184	chr10q26	7.99176	7.18958	9.27491	9.15658	9.13749	9.49009	9.22654	9.51861	192.761	630.653	3.27169	0.000290434	Yes		0.928985	0.895094	0.96548	0.963011	0.962383	0.968577	0.964493	0.969969
201458_s_at	BUB3	budding uninhibited by benzimidazoles 3 homolog (yeast)	9184	chr10q26	7.32692	6.57372	8.1023	8.13401	8.09947	8.00327	8.12241	8.00065	123.667	270.038	2.18359	0.0018194	Yes		0.898415	0.859317	0.935135	0.934821	0.932397	0.92481	0.933878	0.929524
201459_at	RUVBL2	RuvB-like 2 (E. coli)	10856	chr19q13.3	7.95732	6.99628	9.39754	9.55761	9.34016	9.3584	9.37412	9.2276	178.132	664.398	3.72982	0.000194967	Yes		0.927369	0.886071	0.967994	0.970912	0.966198	0.965749	0.967859	0.964448
201460_at	MAPKAPK2	mitogen-activated protein kinase-activated protein kinase 2	9261	chr1q32	6.56348	6.79459	5.99224	5.97889	5.93671	5.89942	5.78355	5.71905	102.468	59.0955	-1.73394	0.000755412	No		0.853616	0.873232	0.806617	0.80105	0.797639	0.790681	0.78498	0.780401
201461_s_at	MAPKAPK2	mitogen-activated protein kinase-activated protein kinase 2	9261	chr1q32	3.25592	3.30514	3.5276	3.01076	3.19209	3.55183	3.131	3.14474	9.71711	9.57764	-1.01456	0.580893	No		0.245545	0.260044	0.40167	0.0966917	0.220586	0.43399	0.180186	0.179692
201462_at	SCRN1	secernin 1	9805	chr7p14.3-p14.1	5.12054	5.30581	6.17097	6.66071	6.58968	6.13326	6.39893	6.65594	37.0956	86.5172	2.33228	0.00098989	Yes		0.724694	0.748934	0.819859	0.853347	0.846434	0.808278	0.834583	0.855187
201463_s_at	TALDO1	transaldolase 1	6888	chr11p15.5-p15.4	9.07367	8.83572	8.61327	8.85067	8.54727	8.82871	8.72674	8.65951	496.171	417.133	-1.18948	0.116	No		0.962293	0.957176	0.950263	0.955784	0.947749	0.952956	0.952911	0.951205
201464_x_at	JUN	jun oncogene	3725	chr1p32-p31	10.0957	10.7137	8.85363	9.00054	8.52205	9.1868	8.15217	8.10768	1355.57	398.143	-3.40474	0.00704211	No		0.980653	0.986803	0.956233	0.959061	0.947255	0.961844	0.93527	0.933923
201465_s_at	JUN	jun oncogene	3725	chr1p32-p31	6.38779	7.95014	5.81989	5.30576	5.40691	5.69463	4.83991	5.10507	143.904	41.1274	-3.49899	0.0256167	No		0.841092	0.930287	0.790546	0.741931	0.750999	0.774251	0.693136	0.722853
201466_s_at	JUN	jun oncogene	3725	chr1p32-p31	5.40735	5.08695	3.43757	3.62229	3.33534	3.69102	2.98429	3.22404	37.9795	10.4282	-3.64198	8.15097e-05	No		0.755218	0.723482	0.35503	0.445661	0.316829	0.483952	0.0856938	0.232706
201467_s_at	NQO1	NAD(P)H dehydrogenase, quinone 1	1728	chr16q22.1	6.54252	7.77243	4.86382	4.32495	4.20734	6.20563	5.51162	5.23249	142.762	33.3044	-4.28659	0.0321338	No		0.85191	0.922297	0.696054	0.621852	0.605019	0.814427	0.760874	0.735826
201468_s_at	NQO1	NAD(P)H dehydrogenase, quinone 1	1728	chr16q22.1	8.52787	9.76583	3.48376	3.61674	3.59426	4.21543	3.97862	3.69299	566.86	13.5821	-41.7358	6.7053e-07	No		0.948287	0.976074	0.381425	0.443507	0.44427	0.609552	0.55968	0.472505
201469_s_at	SHC1	SHC (Src homology 2 domain containing) transforming protein 1	6464	chr1q21	4.88567	4.84211	4.85799	4.94804	4.64029	4.78443	4.64411	4.57201	29.119	26.744	-1.0888	0.3328	No		0.697042	0.694977	0.695516	0.704493	0.668223	0.685281	0.668941	0.659918
201470_at	GSTO1	glutathione S-transferase omega 1	9446	chr10q25.1	9.87557	10.1065	8.60019	8.35992	8.6484	8.23421	8.5972	8.38257	1017.65	354.69	-2.86912	2.32441e-05	No		0.977735	0.980653	0.949769	0.942003	0.950756	0.934282	0.949455	0.943799
201471_s_at	SQSTM1	sequestosome 1	8878	chr5q35	6.75583	7.32428	5.29974	5.04313	5.48307	5.16023	4.88438	4.72969	131.603	34.2977	-3.83709	0.000188326	No		0.866589	0.900705	0.742829	0.714728	0.758271	0.725322	0.698613	0.679849
201472_at	VBP1	von Hippel-Lindau binding protein 1	7411	chrXq28	6.90785	6.3561	7.30284	7.34592	7.77157	7.46413	7.41702	7.4597	99.18	176.093	1.77549	0.0150288	Yes		0.875746	0.843426	0.897024	0.896844	0.918212	0.899583	0.901962	0.905014
201473_at	JUNB	jun B proto-oncogene	3726	chr19p13.2	6.01326	7.09283	4.59483	4.64015	4.36785	4.7474	4.67009	4.25761	93.8997	23.3657	-4.01869	0.000528499	No		0.812542	0.890694	0.663285	0.666607	0.629573	0.680971	0.671814	0.612021
201474_s_at	ITGA3	integrin, alpha 3 (antigen CD49C, alpha 3 subunit of VLA-3 receptor)	3675	chr17q21.33	3.72778	3.9588	4.04012	3.93193	4.01946	3.62118	3.80294	3.46881	14.3531	14.0654	-1.02046	0.571467	No		0.477039	0.539166	0.568164	0.541904	0.568075	0.46061	0.512322	0.376263
201475_x_at	MARS	methionyl-tRNA synthetase	4141	chr12q13.2	6.53376	6.44059	8.42076	8.32584	8.37032	8.33065	8.72081	8.11942	89.7086	333.444	3.71697	6.0468e-06	Yes		0.851237	0.849755	0.944696	0.941015	0.942587	0.937694	0.952776	0.934327
201476_s_at	RRM1	ribonucleotide reductase M1	6240	chr11p15.5	4.99695	4.27963	4.96523	4.9183	4.94971	5.13119	5.31932	5.46874	24.9037	34.9063	1.40165	0.112925	No		0.710509	0.61063	0.70804	0.700812	0.704763	0.722539	0.744714	0.758899
201477_s_at	RRM1	ribonucleotide reductase M1	6240	chr11p15.5	7.45584	6.04894	7.73373	8.08861	7.7033	8.08892	7.70311	7.67895	107.813	227.981	2.11459	0.0431558	Yes		0.904745	0.81932	0.91875	0.93307	0.91498	0.928132	0.915788	0.915698
201478_s_at	DKC1	dyskeratosis congenita 1, dyskerin	1736	chrXq28	6.04476	5.54796	7.87885	7.53875	7.757	8.41954	7.70085	7.7423	55.5749	229.055	4.12155	0.000170396	Yes		0.814607	0.774476	0.925035	0.908426	0.917269	0.94106	0.915608	0.917942
201479_at	DKC1	dyskeratosis congenita 1, dyskerin	1736	chrXq28	7.38013	6.54354	9.17941	9.1079	9.03723	9.69775	8.87668	9.12856	124.658	576.531	4.6249	0.000212987	Yes		0.900929	0.856758	0.963595	0.961709	0.960004	0.972213	0.956772	0.962338
201480_s_at	SUPT5H	suppressor of Ty 5 homolog (S. cerevisiae)	6829	chr19q13	5.96721	5.83219	5.82827	6.11038	5.70473	6.01823	5.73313	5.82658	59.7017	58.4941	-1.02064	0.557451	No		0.808053	0.800736	0.790995	0.81124	0.777528	0.800018	0.780446	0.790546
201481_s_at	PYGB	phosphorylase, glycogen; brain	5834	chr20p11.2-p11.1	5.12155	5.32531	4.7785	4.94923	4.74189	5.03593	5.05262	4.97775	37.3602	30.3296	-1.23181	0.0813611	No		0.724963	0.750954	0.686627	0.704628	0.680298	0.713202	0.716883	0.708354
201482_at	QSOX1	quiescin Q6 sulfhydryl oxidase 1	5768	chr1q24	5.84345	6.71302	5.24425	4.9252	5.42283	5.61188	5.03673	5.295	77.6135	38.2127	-2.03109	0.0276676	No		0.796741	0.868205	0.737801	0.701441	0.75248	0.766845	0.715087	0.741841
201483_s_at	SUPT4H1	suppressor of Ty 4 homolog 1 (S. cerevisiae)	6827	chr17q21-q23	7.6539	7.31666	7.79839	7.58049	7.73228	7.79479	7.85708	7.92563	179.182	220.013	1.22787	0.095738	No		0.914172	0.90048	0.921848	0.910625	0.916147	0.91664	0.922925	0.926157
201484_at	SUPT4H1	suppressor of Ty 4 homolog 1 (S. cerevisiae)	6827	chr17q21-q23	6.48121	5.67307	6.31006	6.49923	6.62723	6.77047	6.39768	6.11964	67.5153	87.6724	1.29856	0.203229	No		0.847825	0.78682	0.830094	0.841092	0.849082	0.855546	0.834313	0.815056
201485_s_at	RCN2	reticulocalbin 2, EF-hand calcium binding domain	5955	chr15q23	8.07956	7.93202	7.79652	7.88864	7.95756	7.82507	8.19412	8.09179	257.03	248.819	-1.033	0.522301	No		0.932621	0.929479	0.921803	0.924586	0.926247	0.917448	0.936482	0.933115
201486_at	RCN2	reticulocalbin 2, EF-hand calcium binding domain	5955	chr15q23	8.04676	7.77	7.84114	7.91702	7.93639	7.8162	7.88949	7.83552	240.248	234.367	-1.02509	0.519718	No		0.931319	0.922117	0.923598	0.925843	0.925304	0.917224	0.924361	0.922297
201487_at	CTSC	cathepsin C	1075	chr11q14.1-q14.3	4.57066	4.68659	5.70303	6.00649	5.60627	5.78087	5.86454	5.22796	24.7374	51.9192	2.09881	0.00502764	Yes		0.65534	0.675226	0.779908	0.802981	0.76873	0.78103	0.792297	0.735377
201488_x_at	KHDRBS1	KH domain containing, RNA binding, signal transduction associated 1	10657	chr1p32	8.19885	7.49738	9.32728	9.42767	9.35639	9.57602	9.18515	9.48794	230.419	672.509	2.91864	0.000223047	Yes		0.936841	0.909458	0.966423	0.968712	0.966557	0.970418	0.963415	0.969475
201489_at	PPIF	peptidylprolyl isomerase F	10105	chr10q22-q23	6.52826	7.06666	6.75998	6.77026	6.79302	6.84031	6.76184	6.60551	111.235	108.02	-1.02976	0.539942	No		0.850608	0.889707	0.862459	0.860933	0.861202	0.860215	0.860484	0.851192
201490_s_at	PPIF	peptidylprolyl isomerase F	10105	chr10q22-q23	5.25035	5.02013	5.3318	5.12961	4.97645	6.15145	5.83952	6.08577	35.1448	48.0268	1.36654	0.263439	No		0.739283	0.715671	0.74642	0.72411	0.707636	0.810208	0.789963	0.812452
201491_at	AHSA1	AHA1, activator of heat shock 90kDa protein ATPase homolog 1 (yeast)	10598	chr14q24	8.28103	7.83502	8.77521	8.35509	8.33032	8.84091	8.53723	8.55819	266.506	379.028	1.42221	0.0634855	No		0.939579	0.924765	0.954437	0.941779	0.940926	0.953225	0.947749	0.948871
201492_s_at	RPL41	ribosomal protein L41	6171	chr12q13	13.484	13.3768	13.5523	13.499	13.4924	13.4309	13.637	13.4378	11039.7	11651.5	1.05542	0.374868	No		0.999955	0.999955	0.999955	0.999955	0.999955	0.999955	0.999955	0.999955
201493_s_at	PUM2	pumilio homolog 2 (Drosophila)	23369	chr2p22-p21	6.26326	6.12522	6.69616	6.91432	6.2021	6.6651	5.66245	6.08213	73.2239	82.7322	1.12985	0.471656	No		0.832204	0.826458	0.85815	0.872065	0.819096	0.848588	0.774925	0.812093
201494_at	PRCP	prolylcarboxypeptidase (angiotensinase C)	5547	chr11q14	6.62688	6.91536	6.68341	6.67863	6.57659	6.63222	6.65583	6.30894	109.222	96.2871	-1.13434	0.244362	No		0.857342	0.881492	0.856803	0.854424	0.845401	0.84585	0.852763	0.830273
201495_x_at	MYH11	myosin, heavy chain 11, smooth muscle	4629	chr16p13.11	4.21759	4.22098	3.92483	3.69027	3.78537	4.01908	3.89931	3.704	18.6265	14.2921	-1.30328	0.0376899	No		0.59833	0.599767	0.540737	0.47071	0.507384	0.572923	0.539301	0.476141
201496_x_at	MYH11	myosin, heavy chain 11, smooth muscle	4629	chr16p13.11	3.15505	3.11511	3.41074	3.27236	3.42281	3.33951	3.23185	3.37417	8.78524	10.1394	1.15415	0.089759	No		0.183687	0.141716	0.340665	0.264578	0.36531	0.32473	0.245724	0.323787
201497_x_at	MYH11	myosin, heavy chain 11, smooth muscle	4629	chr16p13.11	4.33354	4.30163	4.34453	4.77179	4.69897	4.49032	4.19473	4.5839	19.9399	22.8487	1.14588	0.281335	No		0.618755	0.615433	0.62697	0.683351	0.67536	0.647574	0.600485	0.661938
201498_at	USP7	ubiquitin specific peptidase 7 (herpes virus-associated)	7874	chr16p13.3	6.73599	6.41652	7.3798	7.39107	7.66484	7.70673	7.45084	7.41624	95.4223	181.219	1.89912	0.00109223	Yes		0.865063	0.84778	0.901558	0.899313	0.913319	0.912017	0.903847	0.902635
201499_s_at	USP7	ubiquitin specific peptidase 7 (herpes virus-associated)	7874	chr16p13.3	6.80378	6.98464	7.75252	7.69317	7.90096	7.99436	7.45432	7.68363	118.95	214.747	1.80535	0.00380383	Yes		0.869776	0.885308	0.919603	0.916371	0.923868	0.924227	0.904206	0.915922
201500_s_at	PPP1R11	protein phosphatase 1, regulatory (inhibitor) subunit 11	6992	chr6p21.3	6.87663	6.87676	6.65539	6.73263	6.68295	6.95351	6.6839	6.5967	117.514	105.238	-1.11665	0.220638	No		0.8744	0.878799	0.854648	0.85806	0.853751	0.868474	0.855097	0.850563
201501_s_at	GRSF1	G-rich RNA sequence binding factor 1	2926	chr4q13	4.11112	3.73846	4.1528	4.04695	4.17839	4.51227	4.09652	4.15116	15.1873	18.2482	1.20155	0.170887	No		0.578265	0.47044	0.592899	0.570005	0.599407	0.650985	0.582754	0.59218
201502_s_at	NFKBIA	nuclear factor of kappa light polypeptide gene enhancer in B-cells inhibitor, alpha	4792	chr14q13	9.67211	9.68281	6.33701	6.1624	6.65711	6.23819	6.59853	6.78233	818.852	88.1931	-9.28476	3.4087e-07	No		0.974368	0.974862	0.832338	0.81528	0.851551	0.817076	0.848409	0.864075
201503_at	G3BP1	GTPase activating protein (SH3 domain) binding protein 1	10146	chr5q33.1	8.59413	7.50518	9.08483	9.08249	8.98837	9.31643	8.61925	8.90779	264.964	511.95	1.93215	0.0405854	Yes		0.950307	0.909907	0.961754	0.961126	0.958881	0.964897	0.950173	0.95749
201504_s_at	TSN	translin	7247	chr2q21.1	4.62114	3.9213	5.02248	4.23418	4.7597	5.09074	5.03619	4.75441	19.3092	28.1738	1.45909	0.129534	No		0.663061	0.528752	0.714055	0.605961	0.682183	0.718634	0.714998	0.682587
201505_at	LAMB1	laminin, beta 1	3912	chr7q22	8.06194	8.2624	7.39727	7.71982	7.32484	7.48627	7.8053	7.46943	286.456	185.313	-1.54579	0.0264377	No		0.931858	0.940073	0.902949	0.917269	0.89653	0.901288	0.920232	0.905463
201506_at	TGFBI	transforming growth factor, beta-induced, 68kDa	7045	chr5q31	9.88748	10.0757	4.02521	4.1165	4.09299	3.84342	4.03397	4.14098	1011	16.4747	-61.367	1.41357e-11	No		0.977825	0.980204	0.564259	0.584055	0.583023	0.531265	0.571576	0.589532
201507_at	PFDN1	prefoldin subunit 1	5201	chr5q31	5.35956	5.61553	5.70062	5.73101	5.60153	5.57935	5.65468	5.63468	44.8659	50.2242	1.11943	0.177496	No		0.750281	0.780581	0.779638	0.779863	0.768236	0.763164	0.774341	0.773309
201508_at	IGFBP4	insulin-like growth factor binding protein 4	3487	chr17q12-q21.1	8.51454	8.78699	4.56327	4.25934	4.18326	4.06125	4.20695	4.43877	401.92	19.5009	-20.6103	4.88158e-09	No		0.947704	0.955784	0.658841	0.609642	0.600664	0.581586	0.602729	0.639628
201509_at	IDH3B	isocitrate dehydrogenase 3 (NAD+) beta	3420	chr20p13	5.70289	6.05506	6.10478	6.12596	6.08554	6.14771	6.13067	6.44153	58.8503	72.1385	1.2258	0.111859	No		0.78287	0.819769	0.815011	0.812587	0.809669	0.809849	0.813709	0.838892
201510_at	ELF3	E74-like factor 3 (ets domain transcription factor, epithelial-specific )	1999	chr1q32.2	3.23144	3.60622	3.79737	3.62627	3.80471	3.92215	3.52199	3.67689	10.6947	13.2223	1.23633	0.114732	No		0.229609	0.417471	0.503299	0.446918	0.514432	0.551241	0.408538	0.467029
201511_at	AAMP	angio-associated, migratory cell protein	14	chr2q35	7.00405	6.927	6.92291	6.89577	6.98089	6.92787	6.79607	6.88601	124.977	119.56	-1.04531	0.40171	No		0.880909	0.882076	0.873457	0.870539	0.874489	0.866589	0.862504	0.871482
201512_s_at	TOMM70A	translocase of outer mitochondrial membrane 70 homolog A (S. cerevisiae)	9868	chr3q12.2	6.21852	6.70575	6.85881	7.13527	6.93459	7.2908	6.54867	6.60359	88.1649	119.039	1.35018	0.149374	No		0.828747	0.867936	0.869552	0.885173	0.871616	0.889752	0.844818	0.851147
201513_at	TSN	translin	7247	chr2q21.1	3.34636	3.6147	3.60508	3.37905	3.44773	3.47506	3.51888	3.34478	11.1621	11.0178	-1.01309	0.570261	No		0.302509	0.421197	0.437043	0.332406	0.376532	0.398079	0.407236	0.307357
201514_s_at	G3BP1	GTPase activating protein (SH3 domain) binding protein 1	10146	chr5q33.1	6.10726	6.23502	6.98419	6.8194	6.91664	7.21772	7.03292	6.71426	72.0607	123.428	1.71283	0.00450943	Yes		0.819949	0.834852	0.877407	0.864479	0.870045	0.885038	0.879203	0.859182
201515_s_at	TSN	translin	7247	chr2q21.1	7.02135	6.11447	7.31833	7.41388	7.39304	7.57176	7.33427	7.3457	94.872	168.448	1.77553	0.0286333	Yes		0.881986	0.82547	0.897697	0.90075	0.900211	0.905822	0.896665	0.899223
201516_at	SRM	spermidine synthase	6723	chr1p36-p22	7.71359	6.64418	7.99225	8.09439	7.80841	8.1487	7.42299	7.67069	144.897	231.72	1.5992	0.103947	No		0.917089	0.864255	0.930511	0.933294	0.919828	0.930466	0.902186	0.915518
201517_at	NCBP2	nuclear cap binding protein subunit 2, 20kDa	22916	chr3q29	6.82103	6.50643	7.36041	7.69098	7.21238	7.46663	7.00215	7.21442	101.387	160.285	1.58092	0.0345743	Yes		0.871212	0.854199	0.900525	0.916147	0.890156	0.899717	0.877228	0.891188
201518_at	CBX1	chromobox homolog 1 (HP1 beta homolog Drosophila )	10951	chr17q21.32	7.94096	7.19743	9.14819	9.38715	9.34678	9.30931	9.52095	9.45106	189.913	657.375	3.46146	8.17902e-05	Yes		0.926741	0.895363	0.963056	0.967949	0.966378	0.964582	0.969969	0.968712
201519_at	TOMM70A	translocase of outer mitochondrial membrane 70 homolog A (S. cerevisiae)	9868	chr3q12.2	7.42423	7.34932	7.73672	7.52122	7.38966	7.64138	7.34141	7.21617	167.356	177.839	1.06264	0.458499	No		0.903353	0.9025	0.91884	0.907348	0.900166	0.909009	0.897114	0.891323
201520_s_at	GRSF1	G-rich RNA sequence binding factor 1	2926	chr4q13	6.86805	7.02896	7.57069	7.76345	7.60356	8.01891	7.75044	7.76655	123.512	214.614	1.73759	0.0024533	Yes		0.873816	0.887956	0.911119	0.919109	0.910536	0.925349	0.917718	0.919065
201521_s_at	NCBP2	nuclear cap binding protein subunit 2, 20kDa	22916	chr3q29	6.30875	6.04929	6.85784	6.93133	6.69383	7.02568	6.69849	6.68596	72.4554	112.636	1.55455	0.0124021	Yes		0.83575	0.81941	0.869507	0.873322	0.854559	0.87229	0.856309	0.857342
201522_x_at	SNRPN /// SNURF	small nuclear ribonucleoprotein polypeptide N /// SNRPN upstream reading frame	6638 /// 8926	chr15q11.2 /// chr15q12	8.1736	8.25212	3.92483	3.92117	11.2099	11.3859	10.9874	11.314	296.701	442.808	1.49244	0.556661	No		0.936122	0.939893	0.540737	0.538986	0.989631	0.990618	0.988239	0.990349
201523_x_at	UBE2N	ubiquitin-conjugating enzyme E2N (UBC13 homolog, yeast)	7334	chr12q22	8.33802	7.48448	8.60186	8.75461	8.77091	8.89716	9.45257	9.51733	240.727	511.671	2.12553	0.0394906	Yes		0.942003	0.908605	0.949903	0.953315	0.953899	0.954482	0.969251	0.969879
201524_x_at	UBE2N	ubiquitin-conjugating enzyme E2N (UBC13 homolog, yeast)	7334	chr12q22	9.84406	9.28179	10.3165	10.4118	10.3669	10.4128	10.7905	10.7034	756.359	1448.47	1.91505	0.011332	Yes		0.977151	0.96759	0.982269	0.982987	0.983122	0.982134	0.986623	0.98568
201525_at	APOD	apolipoprotein D	347	chr3q26.2-qter	6.85109	4.38929	3.47293	3.32829	3.485	3.44552	3.30662	3.39731	49.1864	10.5996	-4.64039	0.0264892	No		0.872918	0.631099	0.374467	0.299681	0.396328	0.384073	0.292364	0.336715
201526_at	ARF5	ADP-ribosylation factor 5	381	chr7q31.3	6.69533	6.11952	7.14315	7.10286	7.18676	7.20549	6.81922	7.08	84.8844	136.2	1.60453	0.0272656	Yes		0.862369	0.825874	0.887597	0.883153	0.88854	0.884051	0.863716	0.883153
201527_at	ATP6V1F	ATPase, H+ transporting, lysosomal 14kDa, V1 subunit F	9296	chr7q32	8.76074	8.22272	8.35981	8.25439	8.15749	8.53733	8.27727	8.75177	359.97	335.385	-1.0733	0.479978	No		0.954213	0.938995	0.943035	0.938546	0.934776	0.944651	0.939534	0.95345
201528_at	RPA1	replication protein A1, 70kDa	6117	chr17p13.3	7.97516	7.44453	7.4498	7.75582	7.30998	8.0439	7.75028	7.73006	209.36	204.124	-1.02565	0.571189	No		0.928312	0.906765	0.905643	0.91884	0.895722	0.926247	0.917673	0.917448
201529_s_at	RPA1	replication protein A1, 70kDa	6117	chr17p13.3	5.26865	4.70891	4.70886	4.96265	4.88926	5.36239	4.93339	4.86023	31.7521	30.9699	-1.02526	0.568506	No		0.741168	0.678188	0.678009	0.706154	0.698478	0.745118	0.704224	0.695471
201530_x_at	EIF4A1	eukaryotic translation initiation factor 4A1	1973	chr17p13	11.5607	11.3519	11.9844	11.8851	11.898	11.9997	11.9521	12.0775	2809.87	4000.94	1.42389	0.00591535	No		0.991875	0.991336	0.994389	0.993536	0.994209	0.994793	0.994164	0.995376
201531_at	ZFP36	zinc finger protein 36, C3H type, homolog (mouse)	7538	chr19q13.1	6.79118	7.30919	6.05299	5.75588	5.56663	5.95276	5.6376	5.4182	132.531	53.1014	-2.49581	0.00165904	No		0.868923	0.899987	0.811151	0.782107	0.765543	0.79499	0.773039	0.754276
201532_at	PSMA3	proteasome (prosome, macropain) subunit, alpha type, 3	5684	chr14q23	9.24464	8.80341	10.022	10.0374	9.99337	10.2709	9.95456	10.3076	520.597	1095.7	2.1047	0.000858294	Yes		0.965974	0.956143	0.978498	0.978588	0.977376	0.980473	0.977555	0.98191
201533_at	CTNNB1	catenin (cadherin-associated protein), beta 1, 88kDa	1499	chr3p21	10.9883	11.183	10.2214	10.1525	10.3593	10.3187	10.0181	10.0026	2173.22	1159.08	-1.87495	0.000757388	No		0.988239	0.990079	0.981102	0.980069	0.982942	0.981102	0.978453	0.978184
201534_s_at	UBL3	ubiquitin-like 3	5412	chr13q12-q13	6.0806	6.36647	4.4446	4.52839	4.64037	4.75719	4.52039	4.50161	74.726	23.6772	-3.15604	2.71778e-06	No		0.817704	0.844189	0.641918	0.653005	0.668268	0.682094	0.652646	0.649639
201535_at	UBL3	ubiquitin-like 3	5412	chr13q12-q13	6.18862	6.16827	4.45718	4.76588	4.71268	4.70765	4.86063	4.79271	72.4265	26.2841	-2.75552	6.25408e-06	No		0.826817	0.830139	0.643489	0.681959	0.677515	0.676168	0.69574	0.68766
201536_at	DUSP3	dual specificity phosphatase 3	1845	chr17q21	6.356	6.90666	6.90666	6.85707	6.95196	6.92766	6.84636	6.80383	99.1354	117.968	1.18997	0.163232	No		0.838982	0.88046	0.872694	0.867038	0.872694	0.866544	0.865422	0.865691
201537_s_at	DUSP3	dual specificity phosphatase 3	1845	chr17q21	4.05334	3.76726	5.59404	5.53262	5.42384	4.88567	4.42689	4.82532	15.0355	34.6487	2.30446	0.0320738	Yes		0.566055	0.480406	0.770705	0.76267	0.752525	0.697266	0.640122	0.691655
201538_s_at	DUSP3	dual specificity phosphatase 3	1845	chr17q21	3.49495	3.36588	3.93811	3.7094	3.97859	3.65571	3.34315	3.59639	10.781	13.0281	1.20844	0.2011	No		0.383445	0.296494	0.54379	0.477308	0.558783	0.472909	0.314181	0.43399
201539_s_at	FHL1	four and a half LIM domains 1	2273	chrXq26	3.77024	3.61012	4.27734	4.29404	3.73051	5.0185	4.33435	4.88947	12.9079	21.4668	1.66307	0.101852	No		0.491224	0.419311	0.614939	0.616645	0.489294	0.711451	0.624815	0.699152
201540_at	FHL1	four and a half LIM domains 1	2273	chrXq26	8.10424	7.29981	9.07333	9.22627	8.57344	9.95829	8.92013	9.38305	208.229	583.7	2.80317	0.0270196	Yes		0.933339	0.899627	0.96135	0.964268	0.948512	0.976209	0.958073	0.967545
201541_s_at	ZNHIT1	zinc finger, HIT type 1	10467	chr7q22.1	6.63335	6.07541	6.76966	6.81731	6.79334	7.09683	6.8667	6.94543	81.8199	117.91	1.44109	0.0409471	No		0.857791	0.821385	0.863222	0.864344	0.861247	0.877183	0.867307	0.875028
201542_at	SAR1A	SAR1 homolog A (S. cerevisiae)	56681	chr10q22.1	8.25357	8.75738	8.36056	8.67841	8.47386	8.66724	8.52604	8.31148	363.415	362.775	-1.00176	0.604733	No		0.938771	0.954886	0.94317	0.951205	0.945639	0.948108	0.947479	0.941195
201543_s_at	SAR1A	SAR1 homolog A (S. cerevisiae)	56681	chr10q22.1	8.06943	7.98188	7.74528	7.56722	7.85551	8.09211	8.01256	7.93465	260.593	233.599	-1.11556	0.317459	No		0.932217	0.931454	0.919289	0.909593	0.921937	0.928267	0.92903	0.926696
201544_x_at	PABPN1	poly(A) binding protein, nuclear 1	8106	chr14q11.2-q13	8.56823	8.23181	9.7624	9.6086	9.91545	9.96537	10.1244	10.1555	337.799	970.073	2.87175	0.000126505	Yes		0.949365	0.93922	0.974638	0.971765	0.976209	0.976298	0.979755	0.980024
201545_s_at	PABPN1	poly(A) binding protein, nuclear 1	8106	chr14q11.2-q13	5.63796	5.68355	7.59815	7.41915	7.50482	7.86869	7.46112	7.85988	50.589	196.534	3.88491	4.89642e-06	Yes		0.776765	0.787628	0.912062	0.901333	0.905553	0.919558	0.904475	0.923239
201546_at	TRIP12	thyroid hormone receptor interactor 12	9320	chr2q36.3	8.68605	8.92866	7.92891	8.00696	8.0549	8.01969	7.76909	7.63681	448	239.308	-1.87206	0.00155094	No		0.952417	0.959869	0.927369	0.929883	0.930422	0.925394	0.918571	0.914037
201547_at	KDM5B	lysine (K)-specific demethylase 5B	10765	chr1q32.1	3.34225	3.23337	3.23522	3.40518	3.25365	3.47298	3.59514	3.42414	9.76629	10.5394	1.07916	0.355302	No		0.299547	0.21493	0.236836	0.347668	0.263141	0.397316	0.441352	0.352516
201548_s_at	KDM5B	lysine (K)-specific demethylase 5B	10765	chr1q32.1	5.1385	5.32996	6.88472	6.9645	7.09616	7.23909	6.97251	6.88899	37.6409	128.682	3.41866	1.82068e-06	Yes		0.726893	0.751493	0.871033	0.875118	0.882704	0.88652	0.875163	0.871706
201549_x_at	KDM5B	lysine (K)-specific demethylase 5B	10765	chr1q32.1	3.39505	3.2533	4.36359	4.22773	4.2774	4.27365	3.85875	3.85165	10.0156	17.6565	1.7629	0.012986	Yes		0.331283	0.227769	0.630785	0.604884	0.61651	0.617767	0.529425	0.522602
201550_x_at	ACTG1	actin, gamma 1	71	chr17q25	10.4109	10.9421	11.363	11.5919	11.5157	11.5113	11.236	11.3004	1636.62	2739.53	1.67389	0.0184766	Yes		0.984064	0.988553	0.990618	0.99174	0.991247	0.991381	0.9899	0.990214
201551_s_at	LAMP1	lysosomal-associated membrane protein 1	3916	chr13q34	4.2859	4.08314	3.95819	3.66353	3.5277	3.80217	3.7606	3.6402	18.183	13.2269	-1.3747	0.0341526	No		0.609867	0.570768	0.54967	0.461014	0.416304	0.520357	0.499663	0.453113
201552_at	LAMP1	lysosomal-associated membrane protein 1	3916	chr13q34	8.03715	7.93713	6.56456	6.42961	6.58773	6.63254	6.63607	6.53732	253.729	94.6571	-2.6805	7.6467e-07	No		0.93096	0.929569	0.848229	0.836109	0.846299	0.84594	0.851147	0.84585
201553_s_at	LAMP1	lysosomal-associated membrane protein 1	3916	chr13q34	10.147	10.3951	9.00682	8.71962	8.73558	8.74854	8.90248	8.78028	1235.66	450.553	-2.74253	6.44961e-06	No		0.981416	0.98384	0.959734	0.951968	0.953091	0.950397	0.957714	0.954258
201554_x_at	GYG1	glycogenin 1	2992	chr3q24-q25.1	8.07203	8.34209	5.60942	5.97784	5.78355	5.75385	5.73523	5.09672	295.509	50.5428	-5.84671	1.32954e-05	No		0.932397	0.94317	0.772007	0.800961	0.784756	0.778965	0.780581	0.721506
201555_at	MCM3	minichromosome maintenance complex component 3	4172	chr6p12	5.9856	3.92933	8.14704	8.11297	7.96222	8.1465	7.21968	7.84716	31.0704	239.84	7.71925	0.00315947	Yes		0.810118	0.530547	0.937155	0.934013	0.926516	0.930377	0.889662	0.922745
201556_s_at	VAMP2	vesicle-associated membrane protein 2 (synaptobrevin 2)	6844	chr17p13.1	3.31006	3.50349	3.21454	3.27145	3.24803	3.41733	3.11736	3.17774	10.6057	9.45498	-1.12171	0.200846	No		0.279975	0.371908	0.223639	0.264264	0.258563	0.368721	0.171298	0.203035
201557_at	VAMP2	vesicle-associated membrane protein 2 (synaptobrevin 2)	6844	chr17p13.1	4.19317	4.20325	4.0266	4.05829	4.05313	3.9966	4.02483	4.08782	18.3564	16.4636	-1.11497	0.110516	No		0.593886	0.59649	0.565067	0.572519	0.575706	0.56803	0.569197	0.579028
201558_at	RAE1	RAE1 RNA export 1 homolog (S. pombe)	8480	chr20q13.31	3.60692	3.48121	4.21533	4.37258	4.16214	4.30348	4.11025	4.12973	11.6646	18.5788	1.59275	0.00124822	Yes		0.431521	0.360506	0.604435	0.629124	0.596131	0.622481	0.585492	0.587736
201559_s_at	CLIC4	chloride intracellular channel 4	25932	chr1p36.11	6.56773	6.43199	5.16774	5.64282	6.20727	5.72584	5.20768	4.66061	90.5008	43.2709	-2.09149	0.0574932	No		0.853975	0.849306	0.73008	0.771783	0.81941	0.776496	0.733178	0.671275
201560_at	CLIC4	chloride intracellular channel 4	25932	chr1p36.11	8.01563	8.10822	7.4853	7.67466	7.73803	7.61817	7.55645	7.21617	267.228	187.16	-1.4278	0.0336386	No		0.929973	0.935584	0.906899	0.915294	0.916416	0.907977	0.909234	0.891323
201561_s_at	CLSTN1	calsyntenin 1	22883	chr1p36.22	7.1263	7.97725	7.0215	7.36957	7.04855	7.11148	6.98811	7.03821	187.634	136.83	-1.37129	0.117328	No		0.887911	0.93123	0.879652	0.898191	0.879293	0.87826	0.87615	0.880594
201562_s_at	SORD	sorbitol dehydrogenase	6652	chr15q15.3	3.90364	3.89503	3.81087	3.99274	3.82743	3.89892	3.88776	3.76491	14.9216	14.5583	-1.02496	0.510231	No		0.529335	0.521884	0.507878	0.557256	0.520447	0.545136	0.536697	0.496431
201563_at	SORD	sorbitol dehydrogenase	6652	chr15q15.3	3.1669	3.4534	3.57095	3.33937	3.44309	3.36345	2.94107	3.16216	9.91868	9.87204	-1.00472	0.599884	No		0.189972	0.346456	0.42187	0.30619	0.374198	0.33869	0.0628451	0.191498
201564_s_at	FSCN1	fascin homolog 1, actin-bundling protein (Strongylocentrotus purpuratus)	6624	chr7p22	5.03098	4.53416	7.2273	7.25697	7.69226	7.55125	7.29912	7.07552	27.523	163.19	5.9292	4.96657e-06	Yes		0.714459	0.653679	0.892804	0.891682	0.914441	0.90452	0.89451	0.883018
201565_s_at	ID2	inhibitor of DNA binding 2, dominant negative helix-loop-helix protein	3398	chr2p25	7.56866	7.79346	7.11787	6.64314	6.94171	6.58682	7.2763	7.05466	205.224	122.51	-1.67517	0.031283	No		0.910401	0.923105	0.88643	0.852314	0.872155	0.842842	0.893253	0.881627
201566_x_at	ID2	inhibitor of DNA binding 2, dominant negative helix-loop-helix protein	3398	chr2p25	5.50528	5.84266	5.60929	5.0265	5.43356	5.0185	5.64994	5.12256	51.0546	39.6722	-1.28691	0.183619	No		0.764151	0.801544	0.771962	0.713022	0.753692	0.711451	0.773982	0.724783
201567_s_at	GOLGA4	golgin A4	2803	chr3p22-p21.3	7.24419	7.69103	6.96366	7.00052	6.70101	7.16623	7.05787	6.97217	177	125.968	-1.40513	0.0465119	No		0.893926	0.918256	0.876016	0.877362	0.855052	0.881627	0.880325	0.876509
201568_at	UQCRQ	ubiquinol-cytochrome c reductase, complex III subunit VII, 9.5kDa	27089	chr5q31.1	8.36936	7.84088	8.43569	8.37905	8.14669	8.46611	8.15191	8.25475	275.35	316.421	1.14916	0.275943	No		0.943035	0.925214	0.945145	0.942946	0.934372	0.942272	0.935225	0.93913
201569_s_at	SAMM50	sorting and assembly machinery component 50 homolog (S. cerevisiae)	25813	chr22q13.31	2.98064	3.03853	3.4784	3.67614	3.47092	3.34826	3.43575	3.17625	8.05335	10.785	1.33919	0.0434652	No		0.0813395	0.0979934	0.378597	0.466445	0.389056	0.32877	0.363289	0.202047
201570_at	SAMM50	sorting and assembly machinery component 50 homolog (S. cerevisiae)	25813	chr22q13.31	7.72353	7.56927	8.36206	8.3258	8.29722	8.45321	8.02726	7.96328	200.353	301.944	1.50706	0.0284112	Yes		0.917404	0.913184	0.94326	0.940971	0.939938	0.942003	0.929748	0.927728
201571_s_at	DCTD	dCMP deaminase	1635	chr4q35.1	5.9055	4.99159	4.64989	4.77616	4.70115	4.32128	4.79009	4.72645	43.6693	25.296	-1.72633	0.0400942	No		0.801903	0.712933	0.671006	0.683934	0.675809	0.625264	0.687391	0.679625
201572_x_at	DCTD	dCMP deaminase	1635	chr4q35.1	6.2378	6.27167	5.9084	5.93774	5.96743	5.82967	5.86406	5.52118	76.3595	57.2054	-1.33483	0.0435218	No		0.829959	0.837231	0.798267	0.798626	0.800871	0.785294	0.792162	0.763747
201573_s_at	ETF1	eukaryotic translation termination factor 1	2107	chr5q31.1	7.12005	7.1037	7.4566	7.43303	7.51427	7.57832	7.17948	7.419	138.321	172.46	1.24681	0.0630675	No		0.887777	0.891233	0.906002	0.902186	0.905912	0.906002	0.887373	0.902859
201574_at	ETF1	eukaryotic translation termination factor 1	2107	chr5q31.1	9.25278	8.70028	9.31444	9.35776	9.3549	9.28529	9.33124	9.31597	503.738	642.076	1.27462	0.0778294	No		0.966378	0.953225	0.966198	0.967276	0.966468	0.964044	0.967006	0.965884
201575_at	SNW1	SNW domain containing 1	22938	chr14q24.3	7.89753	7.54826	8.53718	8.33126	8.51045	8.2174	8.2932	8.09272	211.263	321.878	1.52359	0.027545	Yes		0.924631	0.911882	0.948332	0.94106	0.946941	0.933833	0.940207	0.93325
201576_s_at	GLB1	galactosidase, beta 1	2720	chr3p21.33	5.50706	6.03435	4.89037	4.83955	4.70984	4.52113	4.62347	4.45806	54.5952	25.5232	-2.13904	0.00190633	No		0.764376	0.818019	0.699017	0.692104	0.676931	0.652422	0.666741	0.642322
201577_at	NME1	non-metastatic cells 1, protein (NM23A) expressed in	4830	chr17q21.3	8.33849	6.24623	9.31622	9.07843	9.08359	9.30189	8.88089	9.06022	156.754	556.488	3.55007	0.0276591	Yes		0.942048	0.835705	0.966243	0.960946	0.960946	0.964403	0.956906	0.960812
201578_at	PODXL	podocalyxin-like	5420	chr7q32-q33	4.72823	4.85098	7.06403	7.05121	6.75664	7.14936	6.62127	6.59917	27.6576	117.264	4.23984	1.25955e-05	Yes		0.67756	0.695785	0.88248	0.880549	0.858868	0.880594	0.850249	0.850743
201579_at	FAT1	FAT tumor suppressor homolog 1 (Drosophila)	2195	chr4q35	9.29192	9.08888	8.59363	8.45543	8.8145	8.21464	8.14402	8.4413	584.235	348.236	-1.6777	0.0271457	No		0.9675	0.963236	0.949544	0.944831	0.954796	0.933743	0.934866	0.945684
201580_s_at	TMX4	thioredoxin-related transmembrane protein 4	56255	chr20p12	5.72923	8.27604	4.78249	4.58589	4.88543	4.72731	5.12895	4.75788	128.234	28.0771	-4.5672	0.0278547	No		0.785474	0.940522	0.686987	0.659784	0.697715	0.678233	0.724783	0.683126
201581_at	TMX4	thioredoxin-related transmembrane protein 4	56255	chr20p12	6.06885	7.49188	3.18913	3.20227	3.13898	3.05133	3.3495	3.41051	109.924	9.34128	-11.7676	1.97333e-05	No		0.816313	0.909009	0.20878	0.216591	0.186515	0.131167	0.319029	0.343493
201582_at	SEC23B	Sec23 homolog B (S. cerevisiae)	10483	chr20p11.23	3.49373	3.0314	3.4449	3.58278	3.58257	3.35325	3.38371	3.26393	9.59688	10.8167	1.12711	0.293092	No		0.382996	0.0926516	0.360506	0.430534	0.44032	0.332899	0.337837	0.259416
201583_s_at	SEC23B	Sec23 homolog B (S. cerevisiae)	10483	chr20p11.23	5.73651	5.54322	5.81342	6.099	6.14326	6.03152	5.9773	5.83469	49.8618	63.2589	1.26869	0.0604369	No		0.786012	0.774117	0.789693	0.810343	0.813709	0.801185	0.801185	0.791265
201584_s_at	DDX39	DEAD (Asp-Glu-Ala-Asp) box polypeptide 39	10212	chr19p13.12	6.11208	4.57746	8.31464	7.99717	8.27864	8.74248	8.54179	8.62529	40.6383	341.72	8.4088	0.000257532	Yes		0.820218	0.660322	0.941644	0.929479	0.939354	0.950307	0.948018	0.950532
201585_s_at	SFPQ	splicing factor proline/glutamine-rich	6421	chr1p34.3	5.21716	4.24223	6.98217	6.60409	7.18954	6.98296	7.1497	7.33833	26.5326	131.702	4.96378	0.00019631	Yes		0.735736	0.603672	0.877183	0.849262	0.888674	0.870449	0.885442	0.898775
201586_s_at	SFPQ	splicing factor proline/glutamine-rich	6421	chr1p34.3	7.85106	6.98653	9.40291	8.96631	9.63594	9.53092	9.61777	9.856	171.112	724.902	4.23643	0.000528394	Yes		0.922431	0.885532	0.968129	0.958747	0.971989	0.969296	0.971809	0.976029
201587_s_at	IRAK1	interleukin-1 receptor-associated kinase 1	3654	chrXq28	7.13061	7.08124	6.17182	6.33399	6.55635	7.4303	6.20265	6.98279	137.751	97.8828	-1.40731	0.228687	No		0.888181	0.889976	0.819994	0.828164	0.844144	0.897877	0.819051	0.877093
201588_at	TXNL1	thioredoxin-like 1	9352	chr18q21.31	8.97685	8.85033	9.65526	9.69985	9.63385	9.91327	9.64288	10.0787	482.234	873.487	1.81133	0.00278339	Yes		0.960273	0.95758	0.972887	0.973201	0.971944	0.975446	0.972573	0.979396
201589_at	SMC1A	structural maintenance of chromosomes 1A	8243	chrXp11.22-p11.21	5.74667	5.0979	7.06612	7.09474	6.92814	8.01272	7.09593	7.09377	42.8816	148.594	3.46522	0.00328025	Yes		0.786865	0.725547	0.882659	0.882839	0.871123	0.925169	0.882704	0.883781
201590_x_at	ANXA2	annexin A2	302	chr15q21-q22	12.1746	11.7467	11.6641	11.493	11.8752	11.7539	11.6498	11.6244	3985.7	3273.78	-1.21746	0.13362	No		0.995511	0.993805	0.992728	0.991247	0.994075	0.993356	0.992414	0.992279
201591_s_at	NISCH	nischarin	11188	chr3p21.1	7.71209	7.31599	7.34834	7.16439	7.35813	6.84722	7.44107	7.67994	182.789	158.3	-1.1547	0.351825	No		0.916955	0.900435	0.899403	0.886699	0.898191	0.860574	0.903308	0.915788
201592_at	EIF3H	eukaryotic translation initiation factor 3, subunit H	8667	chr8q23.3-q24.11	10.2661	10.5313	10.738	10.9187	10.6811	10.9934	11.0897	10.9631	1349.96	1907.33	1.41288	0.0329215	No		0.982762	0.985276	0.986354	0.98788	0.986084	0.98779	0.989137	0.988104
201593_s_at	ZC3H15	zinc finger CCCH-type containing 15	55854	chr2q32.1	7.91602	7.34853	8.47473	8.36728	8.1232	8.55327	8.20823	8.29222	198.401	323.246	1.62926	0.0274403	Yes		0.925529	0.902455	0.946402	0.942317	0.933474	0.9451	0.9372	0.940567
201594_s_at	PPP4R1	protein phosphatase 4, regulatory subunit 1	9989	chr18p11.22	6.7808	6.43378	7.53737	7.43669	7.66926	7.72837	7.32889	8.01356	97.4973	196.587	2.01633	0.00680953	Yes		0.86825	0.849486	0.909368	0.902366	0.913453	0.913139	0.896306	0.930018
201595_s_at	ZC3H15	zinc finger CCCH-type containing 15	55854	chr2q32.1	5.92345	5.21293	6.5129	6.51353	6.40442	6.71018	6.34532	6.23985	47.4451	87.6916	1.84827	0.0220978	Yes		0.803878	0.739193	0.844728	0.842214	0.833371	0.851416	0.830992	0.824572
201596_x_at	KRT18	keratin 18	3875	chr12q13	3.49785	3.5486	11.4817	11.2473	11.6885	11.0301	12.1354	11.7757	11.4973	3018.85	262.57	3.94912e-09	Yes		0.385016	0.393006	0.991336	0.98981	0.992683	0.988149	0.995511	0.993491
201597_at	COX7A2	cytochrome c oxidase subunit VIIa polypeptide 2 (liver)	1347	chr6q12	10.3798	10.2573	10.493	10.459	10.3196	10.5946	10.4802	10.2513	1277.01	1382.41	1.08254	0.332269	No		0.983705	0.982762	0.984154	0.983705	0.982448	0.984379	0.983705	0.981371
201598_s_at	INPPL1	inositol polyphosphate phosphatase-like 1	3636	chr11q23	5.37153	6.02573	5.31131	5.06638	5.08699	4.78326	5.25999	5.40822	51.9349	35.5725	-1.45997	0.079447	No		0.751178	0.817121	0.744265	0.717242	0.720743	0.685191	0.73852	0.753557
201599_at	OAT	ornithine aminotransferase	4942	chr10q26	8.24686	8.45617	8.19227	8.20102	7.60809	7.90261	8.33285	8.13323	326.631	267.182	-1.2225	0.217921	No		0.938636	0.94721	0.938546	0.936616	0.910895	0.921174	0.941689	0.93491
201600_at	PHB2	prohibitin 2	11331	chr12p13	10.5328	10.2566	11.323	11.3186	11.2915	11.3699	11.7518	11.6289	1346.23	2792.39	2.07423	0.00122327	Yes		0.985007	0.982628	0.990439	0.990259	0.990394	0.990394	0.993177	0.992324
201601_x_at	IFITM1	interferon induced transmembrane protein 1 (9-27)	8519	chr11p15.5	6.52789	6.78556	10.9287	10.8767	10.8073	10.5921	10.5941	10.6789	100.896	1717.77	17.0251	2.31233e-09	Yes		0.850563	0.872873	0.987611	0.987521	0.986937	0.984289	0.985276	0.985591
201602_s_at	PPP1R12A	protein phosphatase 1, regulatory (inhibitor) subunit 12A	4659	chr12q15-q21	6.95292	7.38499	7.38275	7.37334	7.34931	7.26272	7.83942	7.06382	143.903	166.405	1.15637	0.334457	No		0.877946	0.904341	0.901827	0.898281	0.897652	0.888181	0.921937	0.882345
201603_at	PPP1R12A	protein phosphatase 1, regulatory (inhibitor) subunit 12A	4659	chr12q15-q21	7.37665	7.47544	7.25633	7.60975	7.32233	7.61864	8.07266	7.34196	171.974	185.715	1.0799	0.48062	No		0.900705	0.908156	0.894645	0.911972	0.89635	0.908022	0.931364	0.898999
201604_s_at	PPP1R12A	protein phosphatase 1, regulatory (inhibitor) subunit 12A	4659	chr12q15-q21	5.96137	5.75029	5.93097	5.92118	5.99493	5.93916	6.36468	5.89536	57.9136	64.3432	1.11102	0.325729	No		0.807425	0.793823	0.800242	0.796427	0.80307	0.793913	0.832428	0.795888
201605_x_at	CNN2	calponin 2	1265	chr19p13.3	6.16808	6.59853	7.09383	7.48168	7.48403	7.2076	6.67473	6.71245	83.4769	138.051	1.65376	0.0657175	No		0.825246	0.860798	0.884993	0.904745	0.90461	0.88423	0.854424	0.859047
201606_s_at	PWP1	PWP1 homolog (S. cerevisiae)	11137	chr12q23.3	6.79528	6.35159	6.58212	6.4381	6.71729	6.9935	7.13512	7.15493	95.236	114.313	1.20031	0.303805	No		0.869282	0.843157	0.849441	0.836872	0.855995	0.870898	0.884724	0.887507
201607_at	PWP1	PWP1 homolog (S. cerevisiae)	11137	chr12q23.3	4.13505	3.64643	3.86311	4.09297	4.18292	4.3457	4.61588	4.75831	14.833	19.8328	1.33707	0.189402	No		0.582305	0.433721	0.524128	0.579387	0.600575	0.628092	0.665395	0.683171
201608_s_at	PWP1	PWP1 homolog (S. cerevisiae)	11137	chr12q23.3	7.59437	7.60808	7.84573	7.8009	7.87916	8.14436	8.45572	8.23199	194.177	266.805	1.37403	0.0864012	No		0.911613	0.91498	0.923868	0.920681	0.92306	0.930332	0.945953	0.937963
201609_x_at	ICMT	isoprenylcysteine carboxyl methyltransferase	23463	chr1p36.21	7.83707	7.05207	8.21975	7.95554	8.10824	8.03723	7.88193	8.01558	174.197	262.537	1.50713	0.051875	No		0.921803	0.888944	0.93904	0.927369	0.932711	0.926022	0.924047	0.930152
201610_at	ICMT	isoprenylcysteine carboxyl methyltransferase	23463	chr1p36.21	3.11879	3.16697	3.30286	3.04053	3.19292	3.04741	3.0891	3.35294	8.83285	9.00647	1.01966	0.551982	No		0.160479	0.175024	0.278	0.112986	0.221215	0.127665	0.150649	0.311308
201611_s_at	ICMT	isoprenylcysteine carboxyl methyltransferase	23463	chr1p36.21	5.13843	4.9183	5.04465	5.19083	5.02653	4.87208	5.04968	4.86866	32.6354	32.1944	-1.0137	0.571037	No		0.726848	0.70382	0.716793	0.730709	0.714279	0.69592	0.716344	0.696503
201612_at	ALDH9A1	aldehyde dehydrogenase 9 family, member A1	223	chr1q23.1	7.13125	7.4203	7.84088	7.90721	7.54243	7.65922	7.56068	7.4932	154.963	203.272	1.31175	0.070044	No		0.888226	0.905508	0.923509	0.925484	0.907214	0.910176	0.909503	0.907079
201613_s_at	AP1G2	adaptor-related protein complex 1, gamma 2 subunit	8906	chr14q11.2	4.13294	4.3398	4.54789	4.64466	4.61031	4.73786	4.72393	5.05464	18.8484	26.3528	1.39815	0.0399364	No		0.581856	0.62266	0.656282	0.667639	0.663913	0.679715	0.679131	0.717152
201614_s_at	RUVBL1	RuvB-like 1 (E. coli)	8607	chr3q21	7.63331	6.71155	8.80313	8.8822	8.662	8.71271	8.21545	8.53192	144.25	397.434	2.75517	0.00453712	Yes		0.913229	0.86816	0.954841	0.956592	0.95125	0.949365	0.937334	0.947973
201615_x_at	CALD1	caldesmon 1	800	chr7q33	8.75633	8.86008	8.57862	8.75246	8.95408	8.27334	8.43688	8.60707	448.264	388.133	-1.15492	0.288783	No		0.954078	0.957984	0.949275	0.95327	0.957894	0.935584	0.945235	0.950263
201616_s_at	CALD1	caldesmon 1	800	chr7q33	8.0931	8.56304	7.92602	8.74713	8.44028	8.40294	8.07794	8.06247	321.366	310.001	-1.03666	0.559321	No		0.933115	0.949948	0.927189	0.953136	0.944696	0.940567	0.931589	0.932307
201617_x_at	CALD1	caldesmon 1	800	chr7q33	6.17192	5.31598	5.74581	5.92106	5.89397	5.71406	5.20494	5.78808	53.5921	52.3937	-1.02287	0.581051	No		0.825874	0.749921	0.783992	0.796337	0.793823	0.775329	0.732953	0.787314
201618_x_at	GPAA1	glycosylphosphatidylinositol anchor attachment protein 1 homolog (yeast)	8733	chr8q24.3	4.93365	5.22889	4.91627	4.51432	4.36491	4.69776	4.55446	4.18031	33.8544	23.2314	-1.45727	0.0631137	No		0.702743	0.740809	0.702159	0.650761	0.629169	0.674462	0.656866	0.597881
201619_at	PRDX3	peroxiredoxin 3	10935	chr10q25-q26	6.83978	6.11848	7.45792	7.42497	7.54667	7.35166	7.4539	7.4927	89.2099	175.416	1.96633	0.00432386	Yes		0.87229	0.82574	0.906136	0.901782	0.907438	0.893657	0.904116	0.907034
201620_at	MBTPS1	membrane-bound transcription factor peptidase, site 1	8720	chr16|16q24	6.84657	6.95549	5.42266	5.98014	5.55428	5.94818	5.47085	5.507	119.514	50.1154	-2.38477	0.000942742	No		0.872649	0.883871	0.755353	0.801275	0.764286	0.794631	0.757283	0.762356
201621_at	NBL1	neuroblastoma, suppression of tumorigenicity 1	4681	chr1p36.13	5.47618	5.6333	3.92613	3.84294	3.66361	3.88323	3.81815	3.64635	47.0048	13.8973	-3.38229	7.55511e-07	No		0.761503	0.782107	0.540917	0.519235	0.468331	0.541141	0.516991	0.455268
201622_at	SND1	staphylococcal nuclease and tudor domain containing 1	27044	chr7q31.3	6.51418	6.36413	6.61756	6.74237	6.59109	6.72706	6.38247	6.42161	86.7716	95.6943	1.10283	0.306986	No		0.849666	0.84392	0.852269	0.858823	0.846658	0.852269	0.833416	0.83786
201623_s_at	DARS	aspartyl-tRNA synthetase	1615	chr2q21.3	9.39888	8.67002	9.21873	9.10836	9.24562	9.08773	9.13311	9.58824	524.374	600.616	1.1454	0.358665	No		0.970193	0.952462	0.964448	0.961754	0.964493	0.959285	0.962517	0.97145
201624_at	DARS	aspartyl-tRNA synthetase	1615	chr2q21.3	4.43298	4.30316	4.46599	4.50971	4.82173	4.75635	4.55551	4.60871	20.65	24.5843	1.19053	0.12035	No		0.634915	0.615747	0.645599	0.649908	0.68977	0.682049	0.657045	0.664542
201625_s_at	INSIG1	insulin induced gene 1	3638	chr7q36	5.54683	3.98857	3.86936	3.86559	4.09747	3.4199	3.9216	4.00138	27.2408	14.546	-1.87274	0.0873193	No		0.768236	0.54774	0.525295	0.52543	0.583651	0.370023	0.545899	0.561162
201626_at	INSIG1	insulin induced gene 1	3638	chr7q36	6.78726	6.91891	3.85432	4.47711	4.09781	4.34819	4.00709	3.91693	115.607	17.3505	-6.66304	1.3587e-06	No		0.868699	0.881627	0.520851	0.645554	0.58419	0.628586	0.56583	0.539435
201627_s_at	INSIG1	insulin induced gene 1	3638	chr7q36	6.23819	6.3874	4.39452	5.12257	4.71086	4.78475	4.59037	4.79995	79.4951	26.6089	-2.98754	0.000130325	No		0.830049	0.845536	0.635184	0.723616	0.677246	0.685371	0.662118	0.688647
201628_s_at	RRAGA	Ras-related GTP binding A	10670	chr9p22.1	8.89025	8.70595	7.14702	7.20204	7.65151	7.7699	7.411	8.08614	445.135	186.703	-2.38418	0.0111942	No		0.958118	0.953495	0.887822	0.88845	0.912915	0.915473	0.901692	0.932935
201629_s_at	ACP1	acid phosphatase 1, soluble	52	chr2p25	6.4538	6.14578	8.60569	8.35959	7.54759	8.27666	8.52811	8.70539	78.7816	323.399	4.105	0.000927398	Yes		0.846074	0.827715	0.950038	0.941958	0.907573	0.935718	0.947524	0.952417
201630_s_at	ACP1	acid phosphatase 1, soluble	52	chr2p25	5.78044	5.42922	7.22029	7.20215	6.68668	6.92525	6.63999	6.85412	48.6656	121.214	2.49075	0.00107136	Yes		0.790232	0.76276	0.892086	0.888495	0.853975	0.866364	0.85173	0.869417
201631_s_at	IER3	immediate early response 3	8870	chr6p21.3	10.6899	12.0771	6.58788	6.7522	8.10618	6.9686	6.18191	6.12501	2671.61	110.428	-24.1933	0.000272152	No		0.986264	0.995646	0.850025	0.859362	0.932621	0.869148	0.81739	0.815325
201632_at	EIF2B1	eukaryotic translation initiation factor 2B, subunit 1 alpha, 26kDa	1967	chr12q24.31	5.48105	5.21347	5.66673	5.81898	5.82744	5.81359	6.0507	5.92887	40.7085	57.7221	1.41794	0.0271483	No		0.762131	0.739283	0.777079	0.787808	0.788616	0.784217	0.807784	0.799434
201633_s_at	CYB5B	cytochrome b5 type B (outer mitochondrial membrane)	80777	chr16q22.1	5.31064	4.74874	4.52315	4.35868	4.72395	4.57854	4.70592	4.90359	32.6654	24.8006	-1.31712	0.116544	No		0.745298	0.683755	0.652422	0.627014	0.678727	0.659335	0.676482	0.700812
201634_s_at	CYB5B	cytochrome b5 type B (outer mitochondrial membrane)	80777	chr16q22.1	3.482	3.13743	3.4449	3.32373	3.40972	3.56661	3.65901	3.18973	9.91571	10.7949	1.08867	0.392809	No		0.376756	0.155093	0.360506	0.297078	0.357813	0.439242	0.46456	0.211159
201635_s_at	FXR1	fragile X mental retardation, autosomal homolog 1	8087	chr3q28	5.0565	5.65273	5.43731	5.50801	5.35696	5.5546	6.0858	5.49079	40.9166	47.5788	1.16282	0.35023	No		0.717377	0.784486	0.757104	0.760785	0.74633	0.761413	0.810118	0.760785
201636_at	FXR1	fragile X mental retardation, autosomal homolog 1	8087	chr3q28	7.11682	7.65909	8.53085	8.65671	8.23286	8.78736	8.41454	8.24716	167.493	356.62	2.12917	0.00558297	Yes		0.887687	0.916955	0.948018	0.950532	0.937828	0.951879	0.944337	0.938995
201637_s_at	FXR1	fragile X mental retardation, autosomal homolog 1	8087	chr3q28	9.18566	9.44712	9.96917	10.052	9.88485	9.76623	10.0342	9.52511	637.548	937.01	1.46971	0.0365605	No		0.964941	0.970597	0.977914	0.978812	0.97576	0.97356	0.978722	0.970059
201638_s_at	CPSF1	cleavage and polyadenylation specific factor 1, 160kDa	29894	chr8q24.23	3.96795	3.72356	4.09695	3.83437	3.86758	3.54786	3.70941	3.8141	14.3776	14.0423	-1.02388	0.556652	No		0.546393	0.464829	0.581317	0.516766	0.532792	0.432195	0.482246	0.512816
201639_s_at	CPSF1	cleavage and polyadenylation specific factor 1, 160kDa	29894	chr8q24.23	5.58	5.46838	7.03594	7.31551	6.90362	7.17434	6.84508	6.60134	46.02	126.177	2.74178	0.00032143	Yes		0.771109	0.766531	0.880594	0.895632	0.869192	0.882121	0.865242	0.850967
201640_x_at	CLPTM1	cleft lip and palate associated transmembrane protein 1	1209	chr19q13.2-q13.3	4.7321	4.57663	4.89691	4.75839	4.57051	4.7806	4.57631	4.66325	25.1827	26.1305	1.03764	0.494322	No		0.678009	0.660143	0.69996	0.681061	0.659335	0.684742	0.659963	0.6715
201641_at	BST2	bone marrow stromal cell antigen 2	684	chr19p13.1	4.77583	4.88145	5.63208	5.4605	5.18977	5.60542	5.41111	4.77109	28.4161	40.6447	1.43034	0.102565	No		0.683126	0.6996	0.774162	0.755937	0.73008	0.766261	0.752884	0.684787
201642_at	IFNGR2	interferon gamma receptor 2 (interferon gamma transducer 1)	3460	chr21q22.11	6.22909	5.85386	4.58913	4.64189	5.09463	4.76223	4.79721	4.68462	65.8666	27.1263	-2.42815	0.000285001	No		0.829465	0.802128	0.662387	0.667011	0.721462	0.682543	0.688288	0.674777
201643_x_at	KDM3B	lysine (K)-specific demethylase 3B	51780	chr5q31	6.99159	7.14224	8.18272	8.28979	7.97599	8.211	7.96935	7.94875	134.077	273.665	2.04111	0.000226371	Yes		0.880056	0.893118	0.938322	0.939848	0.927189	0.933519	0.927683	0.927189
201644_at	TSTA3	tissue specific transplantation antigen P35B	7264	chr8q24.3	5.46833	5.44187	5.18102	5.14455	5.17171	5.18236	5.15065	4.98937	43.868	35.1782	-1.24702	0.0305314	No		0.760695	0.763747	0.730933	0.725681	0.728375	0.727207	0.726893	0.709745
201645_at	TNC	tenascin C	3371	chr9q33	10.6095	10.5342	5.60474	5.29049	6.14345	5.51393	5.06869	4.70265	1522.09	41.8549	-36.3659	1.17744e-06	No		0.985635	0.985321	0.771603	0.740315	0.813754	0.758136	0.718499	0.676393
201646_at	SCARB2	scavenger receptor class B, member 2	950	chr4q21.1	3.46121	3.54966	2.94007	3.07824	3.04357	3.06668	2.87283	3.06291	11.3564	8.05964	-1.40904	0.00550737	No		0.366656	0.393769	0.0606904	0.136913	0.122817	0.141446	0.0333079	0.128024
201647_s_at	SCARB2	scavenger receptor class B, member 2	950	chr4q21.1	3.71969	3.72187	3.32475	3.45537	3.46242	3.31616	3.43459	3.25571	13.1846	10.3735	-1.27099	0.0292244	No		0.474301	0.464111	0.291467	0.373434	0.385465	0.31041	0.362796	0.253221
201648_at	JAK1	Janus kinase 1	3716	chr1p32.3-p31.3	8.57338	8.98097	5.78809	5.71372	5.64966	5.41595	5.54584	5.18548	438.725	46.844	-9.36566	3.81331e-07	No		0.949634	0.961036	0.787449	0.778067	0.772725	0.749428	0.764017	0.730754
201649_at	UBE2L6	ubiquitin-conjugating enzyme E2L 6	9246	chr11q12	7.73346	7.02553	6.74082	6.83277	6.73959	7.3094	7.17417	6.79169	166.514	122.057	-1.36423	0.143256	No		0.917942	0.887822	0.861247	0.865377	0.857476	0.890964	0.887058	0.864928
201650_at	KRT19	keratin 19	3880	chr17q21.2	3.60814	6.5037	8.68616	8.54216	9.14291	8.21418	9.43753	9.41581	33.2647	479.856	14.4254	0.00531304	Yes		0.432195	0.853885	0.952193	0.9473	0.962517	0.933698	0.968802	0.968173
201651_s_at	PACSIN2	protein kinase C and casein kinase substrate in neurons 2	11252	chr22q13.2-q13.33	6.00525	5.79831	5.99577	6.0337	6.01485	6.07883	5.82957	5.90417	59.7879	62.9505	1.0529	0.417966	No		0.811914	0.797953	0.806886	0.80509	0.804327	0.804686	0.789065	0.796876
201652_at	COPS5	COP9 constitutive photomorphogenic homolog subunit 5 (Arabidopsis)	10987	chr8q13.1	6.60412	6.14536	6.21793	6.43716	6.34725	6.78083	6.66374	6.67333	82.9828	91.7757	1.10596	0.40603	No		0.855815	0.82767	0.823316	0.836737	0.829016	0.856309	0.853481	0.856354
201653_at	CNIH	cornichon homolog (Drosophila)	10175	chr14q22.2	10.4929	9.9402	8.98632	8.97305	8.99471	9.02085	8.78908	8.70068	1189.84	481.296	-2.47216	0.000270549	No		0.984738	0.978498	0.958836	0.958836	0.959151	0.957669	0.9552	0.952372
201654_s_at	HSPG2	heparan sulfate proteoglycan 2	3339	chr1p36.1-p34	3.57841	3.48273	3.43259	3.57035	3.53446	3.41673	3.32755	3.63884	11.556	11.2103	-1.03084	0.507481	No		0.419626	0.360955	0.352202	0.424833	0.418548	0.368182	0.306056	0.452395
201655_s_at	HSPG2	heparan sulfate proteoglycan 2	3339	chr1p36.1-p34	5.82999	6.04381	5.54495	6.04992	5.76137	5.64686	5.4975	5.54495	61.2611	51.0647	-1.19968	0.190665	No		0.794811	0.819051	0.765992	0.806168	0.782646	0.769179	0.759438	0.765722
201656_at	ITGA6	integrin, alpha 6	3655	chr2q31.1	4.40222	4.01081	7.93961	7.98171	7.95226	8.16168	7.56541	7.51764	18.4624	231.209	12.5233	2.84696e-07	Yes		0.629753	0.553531	0.927908	0.928401	0.925977	0.931005	0.909638	0.908785
201657_at	ARL1	ADP-ribosylation factor-like 1	400	chr12q23.2	3.63068	3.53599	3.85922	3.92232	3.85929	4.02705	4.06278	3.82532	11.9865	15.2	1.26809	0.0349015	No		0.442295	0.386722	0.523006	0.539435	0.530861	0.574853	0.577232	0.515689
201658_at	ARL1	ADP-ribosylation factor-like 1	400	chr12q23.2	3.94253	3.89093	3.46445	3.50972	3.56907	3.31542	3.56966	3.52724	15.1027	11.2558	-1.34177	0.0212861	No		0.540243	0.520896	0.370517	0.398977	0.434349	0.309826	0.431162	0.402702
201659_s_at	ARL1	ADP-ribosylation factor-like 1	400	chr12q23.2	7.24992	7.38398	6.8433	6.87525	7.05426	6.96965	7.44894	7.16411	159.448	133.367	-1.19556	0.208445	No		0.894241	0.904251	0.868564	0.868833	0.879697	0.869237	0.903757	0.888226
201660_at	ACSL3	Acyl-CoA synthetase long-chain family member 3	2181	chr2q34-q35	7.16171	7.15637	7.02333	7.39574	7.07051	7.09719	7.16625	6.79067	142.918	136.297	-1.04857	0.495708	No		0.889842	0.893522	0.879831	0.899538	0.881223	0.877228	0.88661	0.864793
201661_s_at	ACSL3	acyl-CoA synthetase long-chain family member 3	2181	chr2q34-q35	5.98585	6.04508	6.49724	6.77281	6.51657	6.27417	6.04628	5.83017	64.6897	80.0524	1.23748	0.266925	No		0.810163	0.819141	0.843561	0.861067	0.841361	0.820532	0.80711	0.790681
201662_s_at	ACSL3	acyl-CoA synthetase long-chain family member 3	2181	chr2q34-q35	6.84494	7.17772	6.61043	6.76473	6.55184	6.64756	6.29565	6.32254	129.009	92.5476	-1.39397	0.0517599	No		0.872514	0.894779	0.851686	0.860484	0.843965	0.847107	0.826817	0.831351
201663_s_at	SMC4	structural maintenance of chromosomes 4	10051	chr3q26.1	4.17375	3.40466	4.59675	5.06117	5.17922	5.57686	5.3661	5.43603	13.825	36.8269	2.6638	0.01319	Yes		0.589352	0.31849	0.663689	0.716434	0.729227	0.762984	0.749338	0.756296
201664_at	SMC4	structural maintenance of chromosomes 4	10051	chr3q26.1	5.25038	4.55181	6.27348	6.14117	6.37692	6.56522	6.56241	6.5086	29.8797	84.7203	2.83538	0.000469036	Yes		0.739328	0.656327	0.827535	0.81353	0.831261	0.841406	0.845805	0.843875
201665_x_at	RPS17	ribosomal protein S17	6218	chr15q	12.7167	12.39	12.728	12.7183	12.5887	12.6697	12.518	12.6027	6010.71	6372.26	1.06015	0.410562	No		0.998294	0.997262	0.998204	0.998204	0.9978	0.997935	0.997352	0.997711
201666_at	TIMP1	TIMP metallopeptidase inhibitor 1	7076	chrXp11.3-p11.23	12.9122	13.0928	8.00772	7.82898	8.14705	8.70969	7.52166	8.10177	8206.29	265.545	-30.9036	3.00608e-07	No		0.999147	0.999551	0.931095	0.922072	0.934417	0.949185	0.907797	0.933654
201667_at	GJA1	gap junction protein, alpha 1, 43kDa	2697	chr6q21-q23.2	12.1767	12.1573	11.3211	11.2812	11.6213	11.5451	11.3046	11.6506	4598.76	2805.39	-1.63926	0.00624491	No		0.995556	0.996319	0.990304	0.98999	0.991965	0.991695	0.990349	0.992459
201668_x_at	MARCKS	myristoylated alanine-rich protein kinase C substrate	4082	chr6q22.2	3.36192	3.33555	3.36934	3.48823	3.40638	3.48714	3.35452	3.37548	10.1876	10.6554	1.04592	0.39297	No		0.31252	0.277506	0.31858	0.388697	0.356242	0.404049	0.321722	0.324415
201669_s_at	MARCKS	myristoylated alanine-rich protein kinase C substrate	4082	chr6q22.2	9.43209	8.9168	8.46222	8.43144	8.709	8.83552	8.6682	8.6911	577.808	396.977	-1.45552	0.0422029	No		0.970642	0.9596	0.945998	0.944158	0.952328	0.953136	0.95134	0.952148
201670_s_at	MARCKS	myristoylated alanine-rich protein kinase C substrate	4082	chr6q22.2	8.4323	8.14069	7.5656	7.56788	7.77699	8.18511	7.84884	7.70552	312.236	219.031	-1.42553	0.059951	No		0.944786	0.936661	0.911074	0.909638	0.918481	0.932307	0.922252	0.91673
201671_x_at	USP14	ubiquitin specific peptidase 14 (tRNA-guanine transglycosylase)	9097	chr18p11.32	6.13134	6.10768	6.37183	6.40983	6.3224	6.7424	6.2905	6.40158	69.5275	85.811	1.2342	0.0943338	No		0.822104	0.824752	0.834942	0.834448	0.82749	0.853436	0.826323	0.836782
201672_s_at	USP14	ubiquitin specific peptidase 14 (tRNA-guanine transglycosylase)	9097	chr18p11.32	5.65576	5.70618	5.94952	5.84069	5.82208	6.36954	5.70434	5.9892	51.3029	61.6443	1.20157	0.203307	No		0.778516	0.789828	0.801858	0.7892	0.788167	0.826727	0.778292	0.804058
201673_s_at	GYS1	glycogen synthase 1 (muscle)	2997	chr19q13.3	4.4713	5.31775	4.39695	4.55903	4.69345	4.95392	4.59479	4.69652	29.744	25.0912	-1.18543	0.319455	No		0.640212	0.750191	0.635498	0.656596	0.674597	0.704718	0.662477	0.675989
201674_s_at	AKAP1	A kinase (PRKA) anchor protein 1	8165	chr17q21-q23	5.11659	5.00702	6.32387	6.27531	6.5282	6.65974	6.34928	6.14078	33.4006	83.2588	2.49273	9.51053e-05	Yes		0.7242	0.714683	0.831396	0.824034	0.842214	0.848094	0.831216	0.816537
201675_at	AKAP1	A kinase (PRKA) anchor protein 1	8165	chr17q21-q23	5.62287	5.51188	6.77049	6.86963	6.84221	7.30855	6.81332	6.82959	47.4185	119.895	2.52845	0.000133894	Yes		0.775508	0.771289	0.863312	0.86825	0.865152	0.890829	0.863267	0.867666
201676_x_at	PSMA1	proteasome (prosome, macropain) subunit, alpha type, 1	5682	chr11p15.1	10.082	9.90445	10.5834	10.4463	10.6194	10.9564	10.5223	10.7821	1019.22	1608.68	1.57834	0.02242	Yes		0.980518	0.97787	0.985231	0.983481	0.98577	0.987566	0.984199	0.986354
201677_at	C3orf37	Chromosome 3 open reading frame 37	56941	chr3q21.3	4.50125	4.28241	5.16343	5.25023	5.49446	5.2818	4.95919	5.28229	20.9929	37.7543	1.79843	0.0030684	Yes		0.644521	0.611438	0.729362	0.736904	0.759573	0.737487	0.707052	0.740495
201678_s_at	C3orf37	chromosome 3 open reading frame 37	56941	chr3q21.3	4.52595	5.3333	5.57331	5.57027	5.46801	5.48465	5.789	5.35611	30.4765	46.5344	1.52689	0.0557353	No		0.648337	0.751807	0.76882	0.765453	0.756745	0.755667	0.785474	0.74844
201679_at	SRRT	serrate RNA effector molecule homolog (Arabidopsis)	51593	chr7q21	3.2481	3.52361	3.62865	3.57423	3.44627	3.53033	3.53508	3.58041	10.4531	11.7059	1.11985	0.187219	No		0.240876	0.380662	0.446514	0.426449	0.375679	0.423172	0.4137	0.427526
201680_x_at	SRRT	serrate RNA effector molecule homolog (Arabidopsis)	51593	chr7q21	5.7426	5.46454	6.84733	6.46644	6.92411	7.37005	7.08302	7.40651	48.6231	129.449	2.6623	0.00460448	Yes		0.786596	0.765902	0.868788	0.838937	0.870629	0.894645	0.881896	0.902007
201681_s_at	DLG5	discs, large homolog 5 (Drosophila)	9231	chr10q23	6.67739	6.73498	7.26315	7.25588	7.50606	7.24674	7.17434	7.20051	104.415	154.82	1.48273	0.00607727	No		0.860798	0.869641	0.895138	0.891592	0.905643	0.887148	0.887148	0.890246
201682_at	PMPCB	peptidase (mitochondrial processing) beta	9512	chr7q22.1	6.60465	6.4463	6.86763	6.91069	6.90442	7.11081	7.20522	7.06351	92.122	128.924	1.39949	0.0270743	No		0.855905	0.850294	0.869821	0.871886	0.869282	0.878215	0.888585	0.8823
201683_x_at	TOX4	TOX high mobility group box family member 4	9878	chr14q11.2	5.10509	5.37013	4.69999	4.518	4.69999	4.42966	4.68072	4.94804	37.7293	25.3293	-1.48955	0.0289976	No		0.722943	0.75652	0.677201	0.651479	0.67563	0.639583	0.673744	0.706065
201684_s_at	TOX4	TOX high mobility group box family member 4	9878	chr14q11.2	6.30246	6.28833	5.90921	6.09875	6.19931	6.05039	5.95415	5.58891	78.5422	62.5435	-1.2558	0.122084	No		0.835301	0.838129	0.798537	0.810298	0.818737	0.802577	0.799524	0.769763
201685_s_at	TOX4	TOX high mobility group box family member 4	9878	chr14q11.2	4.05612	3.80198	3.52114	3.43961	3.36757	3.6465	3.62577	3.51764	15.2322	11.4693	-1.32808	0.0328053	No		0.566504	0.491314	0.398483	0.366432	0.333707	0.469767	0.452619	0.398707
201686_x_at	API5	apoptosis inhibitor 5	8539	chr11p11.2	3.804	3.78299	3.80822	3.55161	3.54849	3.69835	3.76925	3.86905	13.8661	13.0637	-1.06142	0.408374	No		0.50294	0.485927	0.506935	0.417965	0.42609	0.486376	0.502357	0.527809
201687_s_at	API5	apoptosis inhibitor 5	8539	chr11p11.2	7.87588	7.23826	8.16023	8.14442	8.33845	8.33523	8.02376	8.06689	188.324	289.649	1.53804	0.0348369	Yes		0.923688	0.896934	0.937424	0.935	0.941285	0.937963	0.929524	0.932442
201688_s_at	TPD52	tumor protein D52	7163	chr8q21	2.92944	3.26398	4.05814	4.38891	4.12004	4.3635	4.14452	4.1891	8.55465	18.516	2.16444	0.000208143	Yes		0.0559321	0.234098	0.572294	0.630965	0.58814	0.631144	0.591956	0.600126
201689_s_at	TPD52	tumor protein D52	7163	chr8q21	3.22589	3.57169	3.71945	3.99976	3.89247	3.88797	3.84899	3.74854	10.5472	14.4153	1.36674	0.0314025	No		0.224806	0.401939	0.479598	0.559231	0.53948	0.542353	0.526911	0.491942
201690_s_at	TPD52	tumor protein D52	7163	chr8q21	2.9453	3.48707	6.27936	6.46895	6.52169	6.11926	6.34569	6.08662	9.29328	78.9898	8.49966	4.31233e-07	Yes		0.0637878	0.362706	0.827849	0.839072	0.84181	0.8072	0.831081	0.812677
201691_s_at	TPD52	tumor protein D52	7163	chr8q21	2.8889	2.88625	2.77068	2.98574	2.86408	2.81673	2.73997	2.79154	7.40024	7.1015	-1.04207	0.438739	No		0.040176	0.0341159	0.00951654	0.0822373	0.0316021	0.0181802	0.00601517	0.0132424
201692_at	SIGMAR1	sigma non-opioid intracellular receptor 1	10280	chr9p13.3	5.17914	4.67039	5.71461	5.63482	5.6182	5.50195	5.19651	5.25557	30.374	44.8471	1.4765	0.0557727	No		0.731247	0.672802	0.781164	0.771019	0.769852	0.757238	0.731921	0.737981
201693_s_at	EGR1	early growth response 1	1958	chr5q31.1	6.55362	7.9773	6.76149	6.06744	6.13693	7.11148	5.76415	5.51513	153.858	74.8591	-2.0553	0.127178	No		0.852628	0.931274	0.862549	0.807155	0.813215	0.878305	0.783095	0.763074
201694_s_at	EGR1	early growth response 1	1958	chr5q31.1	8.22103	9.79807	8.49832	8.05868	7.99016	9.10354	7.75573	7.57311	515.401	286.672	-1.79788	0.182595	No		0.937738	0.976478	0.946941	0.931948	0.927863	0.959959	0.917942	0.911344
201695_s_at	PNP	purine nucleoside phosphorylase	4860	chr14q13.1	3.50562	3.27257	3.63878	3.46713	3.54112	3.84302	3.71704	3.90629	10.4766	12.8666	1.22813	0.121619	No		0.389325	0.240382	0.450509	0.377968	0.423217	0.531131	0.485029	0.537595
201696_at	SFRS4	splicing factor, arginine/serine-rich 4	6429	chr1p35.3	7.78425	8.38615	8.50657	8.73814	8.47685	8.57626	8.30978	8.25664	271.573	356.405	1.31237	0.120248	No		0.919828	0.944921	0.94721	0.952866	0.945684	0.945908	0.940926	0.939265
201697_s_at	DNMT1	DNA (cytosine-5-)-methyltransferase 1	1786	chr19p13.2	6.53116	5.44771	7.07309	7.28181	7.17929	7.21907	7.19817	7.05499	63.5331	143.782	2.2631	0.0140781	Yes		0.850878	0.764331	0.883422	0.893343	0.888181	0.885128	0.88827	0.881672
201698_s_at	SFRS9	splicing factor, arginine/serine-rich 9	8683	chr12q24.31	9.67165	9.54338	10.144	10.1106	10.28	10.3114	10.8741	10.5185	780.099	1326.21	1.70006	0.0308257	Yes		0.974323	0.972303	0.97989	0.979306	0.98182	0.980922	0.987296	0.984423
201699_at	PSMC6	proteasome (prosome, macropain) 26S subunit, ATPase, 6	5706	chr14q22.1	7.32125	7.10864	7.91449	8.1457	7.98397	8.00937	7.89286	7.84305	148.564	249.848	1.68175	0.000952076	Yes		0.898146	0.891413	0.92683	0.93509	0.927593	0.925035	0.924631	0.922566
201700_at	CCND3	cyclin D3	896	chr6p21	7.72849	7.33107	6.48062	6.80207	5.91373	6.55048	6.64772	6.63358	184.795	90.8049	-2.03507	0.025173	No		0.917673	0.901064	0.842798	0.863087	0.795709	0.839835	0.852045	0.853347
201701_s_at	PGRMC2	progesterone receptor membrane component 2	10424	chr4q26	5.39274	5.68897	4.62531	4.74983	5.02648	5.46152	5.18799	5.0741	46.5547	32.4664	-1.43394	0.0956338	No		0.753647	0.788302	0.668582	0.679939	0.714234	0.753647	0.730574	0.718813
201702_s_at	PPP1R10	protein phosphatase 1, regulatory (inhibitor) subunit 10	5514	chr6p21.3	3.158	3.41077	3.43924	3.48658	3.57469	3.24227	3.3267	3.28158	9.74314	10.4965	1.07733	0.374975	No		0.184899	0.321363	0.356152	0.388158	0.43601	0.26184	0.305517	0.270144
201703_s_at	PPP1R10	protein phosphatase 1, regulatory (inhibitor) subunit 10	5514	chr6p21.3	4.30162	4.80801	4.639	4.77803	4.80251	4.67828	4.59323	4.81586	23.5037	26.3151	1.11962	0.299238	No		0.612784	0.691386	0.669929	0.684069	0.687346	0.671859	0.662297	0.690578
201704_at	ENTPD6	ectonucleoside triphosphate diphosphohydrolase 6 (putative function)	955	chr20p11.2-p11.22	4.45859	4.28908	4.22118	4.39718	4.21989	4.52552	4.49091	4.41713	20.7327	20.8018	1.00333	0.599439	No		0.638506	0.61274	0.605692	0.632132	0.606994	0.652691	0.6491	0.636711
201705_at	PSMD7	proteasome (prosome, macropain) 26S subunit, non-ATPase, 7	5713	chr16q23-q24	6.78229	6.05523	7.42331	7.57198	7.4564	7.54258	7.32757	7.37847	85.5538	174.859	2.04385	0.00382358	Yes		0.868384	0.819859	0.904341	0.909952	0.903174	0.904161	0.896081	0.900839
201706_s_at	PEX19	peroxisomal biogenesis factor 19	5824	chr1q23.2	5.20073	4.72549	5.04384	5.21743	5.20361	5.58986	5.25853	4.90741	31.1921	36.8463	1.18127	0.280439	No		0.733851	0.681196	0.716703	0.733267	0.731292	0.764421	0.738295	0.701396
201707_at	PEX19	peroxisomal biogenesis factor 19	5824	chr1q23.2	5.39074	5.81636	4.43034	4.72838	4.70998	4.60639	4.3921	4.59429	48.6224	23.8665	-2.03727	0.00083769	No		0.753243	0.799479	0.640302	0.677694	0.676976	0.662432	0.634331	0.66315
201708_s_at	NIPSNAP1	nipsnap homolog 1 (C. elegans)	8508	chr22q12.2	5.81119	4.65595	6.79365	7.13386	6.73053	6.91861	6.74333	6.85147	37.6237	116.316	3.09156	0.0028655	Yes		0.79306	0.670871	0.864704	0.885083	0.856848	0.865781	0.859541	0.869103
201709_s_at	NIPSNAP1	nipsnap homolog 1 (C. elegans)	8508	chr22q12.2	6.85803	6.25677	7.87899	7.89135	7.62982	7.26296	7.38636	7.51704	94.1831	193.263	2.05199	0.0178668	Yes		0.873143	0.836244	0.92508	0.924721	0.911927	0.888226	0.900031	0.90865
201710_at	MYBL2	v-myb myeloblastosis viral oncogene homolog (avian)-like 2	4605	chr20q13.1	5.13517	5.23904	6.71001	6.65777	6.60465	6.67802	6.63104	6.53056	36.4313	99.4114	2.72874	4.05811e-07	Yes		0.72631	0.742066	0.859137	0.853212	0.847915	0.849306	0.850878	0.845311
201711_x_at	RANBP2	RAN binding protein 2	5903	chr2q12.3	5.86447	5.49142	6.2711	6.38604	5.68916	5.95451	6.41781	6.37369	51.1955	72.6078	1.41824	0.103833	No		0.798447	0.768685	0.8274	0.832563	0.776227	0.79526	0.835885	0.834987
201712_s_at	RANBP2	RAN binding protein 2	5903	chr2q12.3	4.42184	4.03901	6.03181	5.53145	5.25126	5.30172	5.27325	5.09669	18.7709	42.6467	2.27196	0.0138338	Yes		0.63285	0.5617	0.809939	0.76249	0.736185	0.739372	0.739821	0.721462
201713_s_at	RANBP2	RAN binding protein 2	5903	chr2q12.3	6.51023	6.29817	7.29236	7.92817	7.05717	6.94649	6.65714	6.65142	84.6946	136.125	1.60725	0.123798	No		0.849441	0.839251	0.89653	0.926337	0.880056	0.867936	0.852898	0.854918
201714_at	TUBG1	tubulin, gamma 1	7283	chr17q21	7.44588	6.38305	8.01624	8.37367	7.85012	8.17363	7.72196	7.75384	120.632	252.752	2.09523	0.0321389	Yes		0.904116	0.845401	0.931454	0.942631	0.921713	0.931499	0.916506	0.918391
201715_s_at	ACIN1	apoptotic chromatin condensation inducer 1	22985	chr14q11.2	5.67685	5.62602	6.43044	6.5954	6.52849	6.27852	6.57993	6.7193	50.2635	91.9013	1.82839	0.000766866	Yes		0.780087	0.781344	0.839386	0.848498	0.842259	0.820936	0.846972	0.859541
201716_at	SNX1	sorting nexin 1	6642	chr15q22.31	6.15524	5.82476	5.20169	5.0112	5.43904	5.1583	5.3564	5.01181	63.558	36.6669	-1.73339	0.00794532	No		0.824168	0.799973	0.733627	0.711361	0.754096	0.725143	0.748081	0.712214
201717_at	MRPL49	mitochondrial ribosomal protein L49	740	chr11q13	5.68284	5.60229	5.72677	5.78038	6.10128	5.78138	5.39235	5.80055	49.9552	54.3341	1.08766	0.418709	No		0.780446	0.779638	0.782242	0.784845	0.811016	0.781075	0.751133	0.788212
201718_s_at	EPB41L2	erythrocyte membrane protein band 4.1-like 2	2037	chr6q23	4.03011	4.13763	6.40264	6.16086	5.9585	5.60526	6.52117	6.15274	16.9577	70.2064	4.14009	0.000120601	Yes		0.560668	0.582888	0.836827	0.815011	0.799838	0.766216	0.842304	0.817525
201719_s_at	EPB41L2	erythrocyte membrane protein band 4.1-like 2	2037	chr6q23	4.87356	5.82921	7.18429	7.28486	7.30398	7.01878	7.32483	7.35571	40.8251	151.735	3.7167	0.000223427	Yes		0.695426	0.800332	0.889797	0.893612	0.895273	0.871976	0.895812	0.899717
201720_s_at	LAPTM5	lysosomal protein transmembrane 5	7805	chr1p34	4.41213	4.14182	4.51404	4.32308	4.28544	3.78549	4.0222	4.22501	19.3864	18.2844	-1.06027	0.501901	No		0.631324	0.583562	0.65103	0.621538	0.618306	0.515015	0.568434	0.606096
201721_s_at	LAPTM5	lysosomal protein transmembrane 5	7805	chr1p34	3.42151	3.60137	3.4154	3.48192	3.3882	3.37045	3.24061	3.25873	11.4038	10.2618	-1.11128	0.212266	No		0.346142	0.415182	0.343852	0.386273	0.345334	0.342147	0.250572	0.254657
201722_s_at	GALNT1	UDP-N-acetyl-alpha-D-galactosamine:polypeptide N-acetylgalactosaminyltransferase 1 (GalNAc-T1)	2589	chr18q12.1	7.55307	7.34599	7.59761	7.55834	7.56465	7.43117	6.70202	7.80807	174.796	174.085	-1.00409	0.603444	No		0.909728	0.902321	0.912017	0.909234	0.90856	0.897922	0.856534	0.92095
201723_s_at	GALNT1	UDP-N-acetyl-alpha-D-galactosamine:polypeptide N-acetylgalactosaminyltransferase 1 (GalNAc-T1)	2589	chr18q12.1	7.97479	8.3209	8.25357	8.35576	8.58894	8.18706	7.89161	8.42654	283.626	311.678	1.0989	0.419653	No		0.928267	0.942272	0.939714	0.941823	0.949006	0.932442	0.924541	0.9451
201724_s_at	GALNT1	UDP-N-acetyl-alpha-D-galactosamine:polypeptide N-acetylgalactosaminyltransferase 1 (GalNAc-T1)	2589	chr18q12.1	6.50533	6.54549	6.75993	6.91575	6.88191	7.07404	6.69921	7.48615	92.118	125.322	1.36045	0.110239	No		0.849082	0.857207	0.862414	0.87211	0.867936	0.875701	0.856354	0.90672
201725_at	CDC123	cell division cycle 123 homolog (S. cerevisiae)	8872	chr10p13	7.99082	7.64764	8.86825	8.75548	8.79502	8.8671	8.91155	9.10665	225.851	472.447	2.09185	0.00022749	Yes		0.928895	0.916596	0.956637	0.95336	0.954437	0.953854	0.957984	0.961754
201726_at	ELAVL1	ELAV (embryonic lethal, abnormal vision, Drosophila)-like 1 (Hu antigen R)	1994	chr19p13.2	8.82254	8.36476	9.49307	9.44267	9.39145	9.57806	9.14154	9.23962	386.319	666.78	1.72598	0.0121032	Yes		0.955964	0.943978	0.9697	0.969026	0.967455	0.970508	0.962652	0.964627
201727_s_at	ELAVL1	ELAV (embryonic lethal, abnormal vision, Drosophila)-like 1 (Hu antigen R)	1994	chr19p13.2	5.61157	5.25789	6.67813	6.39955	6.37876	6.56581	6.14167	6.07309	43.2531	82.8733	1.91601	0.00998762	Yes		0.774476	0.744131	0.856309	0.833505	0.831351	0.841496	0.814517	0.811285
201728_s_at	KIAA0100	KIAA0100	9703	chr17q11.2	3.54957	3.81204	3.60814	3.56858	3.58955	3.44024	3.53894	3.40147	12.8243	11.5074	-1.11444	0.218043	No		0.408044	0.496162	0.438165	0.424159	0.442744	0.379854	0.416798	0.339229
201729_s_at	KIAA0100	KIAA0100	9703	chr17q11.2	5.42283	6.09376	5.30288	5.53586	5.54646	5.46253	5.26711	5.36518	54.1275	42.6164	-1.27011	0.138965	No		0.756745	0.823271	0.743143	0.762984	0.763478	0.753692	0.739103	0.749428
201730_s_at	TPR	translocated promoter region (to activated MET oncogene)	7175	chr1q25	7.06928	8.17582	6.64008	6.85866	7.41488	7.10998	7.49338	7.16341	197.068	138.467	-1.42321	0.204664	No		0.884993	0.937559	0.853616	0.867172	0.901378	0.878125	0.906451	0.888181
201731_s_at	TPR	translocated promoter region (to activated MET oncogene)	7175	chr1q25	6.96013	7.54601	7.28265	7.32905	7.49363	7.24307	7.04699	6.97635	152.543	149.98	-1.01709	0.580275	No		0.878529	0.911658	0.895857	0.89635	0.905059	0.886789	0.879831	0.876779
201732_s_at	CLCN3	chloride channel 3	1182	chr4q33	3.5506	4.40637	3.18059	3.382	3.4848	3.85202	3.62988	3.65458	15.7632	11.5566	-1.364	0.162085	No		0.408358	0.634197	0.203124	0.334201	0.396104	0.533241	0.453652	0.457961
201733_at	CLCN3	chloride channel 3	1182	chr4q33	2.93607	3.10266	2.87706	3.28847	2.99164	3.0768	3.04879	2.83258	8.1081	8.10731	-1.0001	0.607702	No		0.0592988	0.134578	0.0362257	0.274229	0.0932352	0.1502	0.124299	0.0217713
201734_at	CLCN3	Chloride channel 3	1182	chr4q33	6.68165	5.86481	5.90946	5.86085	5.78615	6.16275	5.76257	5.4566	77.3447	56.6131	-1.3662	0.151288	No		0.861067	0.803115	0.798671	0.79113	0.785115	0.81142	0.782915	0.758136
201735_s_at	CLCN3	chloride channel 3	1182	chr4q33	4.50602	4.45806	4.24668	4.53639	4.41417	4.51564	4.3455	4.33767	22.3475	21.1025	-1.059	0.39392	No		0.645105	0.642187	0.610316	0.654038	0.636755	0.651479	0.626655	0.625084
201736_s_at	2011-03-06	membrane-associated ring finger (C3HC4) 6	10299	chr5p15.2	6.77123	6.91468	6.04447	6.20535	5.97581	5.82022	5.82696	5.93455	114.798	62.5914	-1.83409	0.000714615	No		0.867576	0.881402	0.810612	0.818827	0.801634	0.784666	0.788796	0.799928
201737_s_at	2011-03-06	membrane-associated ring finger (C3HC4) 6	10299	chr5p15.2	3.80188	4.35435	3.28537	3.44864	3.43139	3.89374	3.81089	3.66103	16.8902	12.0296	-1.40406	0.095713	No		0.501728	0.625713	0.268393	0.371325	0.368497	0.543969	0.514971	0.460475
201738_at	EIF1B	eukaryotic translation initiation factor 1B	10289	chr3p22.1	8.47033	8.51035	9.3803	9.45656	9.2768	9.24578	9.31341	9.22755	359.623	637.699	1.77325	9.73887e-05	Yes		0.946402	0.948647	0.96759	0.969206	0.965211	0.963101	0.966288	0.964403
201739_at	SGK1	serum/glucocorticoid regulated kinase 1	6446	chr6q23	9.55147	10.5444	6.60059	6.89182	5.98815	6.62151	6.54269	6.03449	1058.59	87.2173	-12.1374	2.00021e-05	No		0.972438	0.985456	0.850878	0.87009	0.802397	0.845356	0.844234	0.808143
201740_at	NDUFS3	NADH dehydrogenase (ubiquinone) Fe-S protein 3, 30kDa (NADH-coenzyme Q reductase)	4722	chr11p11.11	7.73135	7.06158	7.91658	7.88423	7.86305	8.32545	7.81454	7.99826	168.483	250.214	1.4851	0.0602068	No		0.917852	0.889572	0.926875	0.924406	0.922341	0.937514	0.920725	0.929389
201741_x_at	SFRS1	splicing factor, arginine/serine-rich 1	6426	chr17q21.3-q22	3.08344	3.09413	3.24171	3.06951	3.2777	3.14277	3.16351	3.27495	8.50779	9.15796	1.07642	0.2859	No		0.139202	0.128608	0.240248	0.13166	0.27773	0.194999	0.202047	0.266239
201742_x_at	SFRS1	splicing factor, arginine/serine-rich 1	6426	chr17q21.3-q22	5.10424	4.63929	6.09902	5.3088	5.67942	6.84567	6.1838	6.76677	29.2784	70.8772	2.4208	0.0505359	No		0.722853	0.668447	0.814652	0.7422	0.775643	0.860529	0.817704	0.863087
201743_at	CD14	CD14 molecule	929	chr5q22-q32|5q31.1	5.42474	7.99069	3.35263	3.42016	3.27588	3.39833	3.21763	3.5801	104.526	10.3684	-10.0812	0.0026652	No		0.757059	0.931948	0.30839	0.356332	0.276608	0.357454	0.236298	0.427302
201744_s_at	LUM	lumican	4060	chr12q21.3-q22	8.23491	8.415	2.75815	2.46148	2.8461	2.52059	3.02947	2.59269	320.673	6.50439	-49.301	1.05322e-09	No		0.938187	0.945998	0.00830453	0	0.0264847	0	0.111999	0.000179557
201745_at	TWF1	twinfilin, actin-binding protein, homolog 1 (Drosophila)	5756	chr12q12	6.57471	6.15791	4.0222	4.08851	4.52628	5.03761	5.33009	4.1663	82.4993	23.0788	-3.57468	0.0133115	No		0.854424	0.829241	0.56381	0.57813	0.653275	0.713471	0.745837	0.594963
201746_at	TP53	tumor protein p53	7157	chr17p13.1	3.39686	3.11436	3.33963	3.9473	3.89036	3.71825	3.35686	3.44864	9.55074	12.2681	1.28452	0.1646	No		0.332361	0.141177	0.301881	0.546169	0.538313	0.493648	0.323158	0.366342
201747_s_at	SAFB	scaffold attachment factor B	6294	chr19p13.3-p13.2	3.54379	3.49175	3.50479	3.78172	3.62229	3.46419	3.69386	3.84714	11.4539	12.5736	1.09776	0.313529	No		0.40553	0.364367	0.390358	0.500471	0.454056	0.393231	0.476366	0.521839
201748_s_at	SAFB	scaffold attachment factor B	6294	chr19p13.3-p13.2	6.1264	5.94501	7.14278	7.03902	6.65723	7.31455	6.88958	7.09779	65.6037	130.101	1.98314	0.00358994	Yes		0.821834	0.809849	0.887552	0.879562	0.851596	0.891368	0.869821	0.884365
201749_at	ECE1	endothelin converting enzyme 1	1889	chr1p36.1	4.77089	4.72418	4.38875	4.37955	4.48981	4.51973	4.32811	4.22004	26.8627	20.9324	-1.28331	0.0340613	No		0.682767	0.680478	0.634331	0.630022	0.647349	0.652152	0.623333	0.605198
201750_s_at	ECE1	endothelin converting enzyme 1	1889	chr1p36.1	4.14302	4.33409	4.32196	4.08903	4.38658	4.26992	4.08922	4.22216	18.8769	18.7629	-1.00608	0.59179	No		0.58428	0.621269	0.623199	0.578399	0.632715	0.617229	0.581631	0.605557
201751_at	JOSD1	Josephin domain containing 1	9929	chr22q13.1	6.20089	6.07295	5.18204	5.14594	5.02642	5.11551	5.06149	5.23789	70.3716	34.9741	-2.0121	1.79089e-05	No		0.82776	0.821251	0.731158	0.725816	0.71419	0.721058	0.717781	0.736455
201752_s_at	ADD3	adducin 3 (gamma)	120	chr10q24.2-q24.3	5.97932	6.75772	6.8969	7.38139	6.92288	7.11363	7.21785	6.85867	82.626	133.919	1.62079	0.0492338	Yes		0.8094	0.871168	0.871931	0.89855	0.870494	0.878485	0.889572	0.869641
201753_s_at	ADD3	adducin 3 (gamma)	120	chr10q24.2-q24.3	5.10605	6.79528	6.38064	6.94081	6.40894	6.06876	6.88517	6.05987	61.8483	87.8741	1.4208	0.302419	No		0.723033	0.873502	0.83557	0.873816	0.833775	0.803699	0.869372	0.810073
201754_at	COX6C	cytochrome c oxidase subunit VIc	1345	chr8q22-q23	10.6808	10.6223	11.9255	11.9412	11.6589	11.9815	11.8861	11.8844	1608.55	3768.05	2.34251	1.07061e-05	Yes		0.986129	0.986264	0.994119	0.993895	0.992234	0.994703	0.993985	0.994254
201755_at	MCM5	minichromosome maintenance complex component 5	4174	chr22q13.1	4.03995	3.47959	5.62431	5.49172	5.83727	5.56177	5.31413	5.14398	13.5458	45.1148	3.33054	0.00024267	Yes		0.563272	0.359968	0.773488	0.759124	0.789514	0.761952	0.74431	0.726983
201756_at	RPA2	replication protein A2, 32kDa	6118	chr1p35	4.45806	4.1604	5.25883	5.6492	5.13421	5.53471	5.25102	5.78714	19.8248	43.2867	2.18346	0.00385835	Yes		0.638057	0.58814	0.739103	0.772456	0.725008	0.759707	0.737577	0.787135
201757_at	NDUFS5 /// RPL10	NADH dehydrogenase (ubiquinone) Fe-S protein 5, 15kDa (NADH-coenzyme Q reductase) /// ribosomal protein L10	4725 /// 6134	chr1p34.2-p33 /// chrXq28	8.70543	8.17684	9.69662	9.62852	9.48075	9.71198	9.48638	9.44489	347.564	762.639	2.19424	0.000538864	Yes		0.952866	0.937604	0.973605	0.971989	0.969565	0.972617	0.96952	0.968622
201758_at	TSG101	tumor susceptibility gene 101	7251	chr11p15	8.67621	8.41522	8.14456	8.03681	8.17135	7.89827	7.93123	7.84976	373.693	256.947	-1.45436	0.0257953	No		0.952238	0.946043	0.937065	0.931005	0.935135	0.92104	0.926202	0.92288
201759_at	TBCD	tubulin folding cofactor D	6904	chr17q25.3	3.80217	3.9067	3.98686	3.71864	3.85131	3.75984	3.88174	3.89646	14.4644	14.4114	-1.00367	0.596577	No		0.502402	0.524891	0.556179	0.480002	0.528033	0.505903	0.534901	0.535036
201760_s_at	WSB2	WD repeat and SOCS box-containing 2	55884	chr12q24.23	8.25537	8.75105	7.86811	8.23113	8.33252	8.2436	8.70643	8.23991	362.845	308.747	-1.17522	0.322102	No		0.938906	0.954796	0.924631	0.937738	0.941015	0.934551	0.952507	0.938681
201761_at	MTHFD2	methylenetetrahydrofolate dehydrogenase (NADP+ dependent) 2, methenyltetrahydrofolate cyclohydrolase	10797	chr2p13.1	6.82995	6.57997	9.22973	9.16915	8.61494	8.4971	8.37244	8.13285	104.326	407.137	3.90253	0.00169855	Yes		0.871616	0.859631	0.964672	0.963415	0.949993	0.943305	0.942946	0.934821
201762_s_at	PSME2	proteasome (prosome, macropain) activator subunit 2 (PA28 beta)	5721	chr14q11.2	9.08094	8.94164	8.36532	8.41655	8.3475	8.33977	8.2613	8.28116	516.023	322.973	-1.59773	0.000265411	No		0.962473	0.960138	0.943574	0.943799	0.941779	0.938232	0.93931	0.939803
201763_s_at	DAXX	death-domain associated protein	1616	chr6p21.3	4.50338	4.40689	4.86547	5.09994	4.98839	4.57578	4.92464	5.21235	21.9346	30.7908	1.40375	0.0526538	No		0.644835	0.634331	0.696189	0.720833	0.709701	0.659065	0.703326	0.733627
201764_at	TMEM106C	transmembrane protein 106C	79022	chr12q13.1	7.19155	7.41936	6.27448	6.34764	5.64068	6.57216	6.67658	6.30034	158.183	78.9015	-2.00482	0.0280941	No		0.891143	0.905418	0.82758	0.8296	0.771872	0.841675	0.854514	0.8296
201765_s_at	HEXA	hexosaminidase A (alpha polypeptide)	3073	chr15q23-q24	7.97287	8.34514	7.17661	7.11716	6.88555	7.15022	7.19219	6.76939	285.828	132.378	-2.15919	0.00080281	No		0.928042	0.94326	0.889258	0.884006	0.868205	0.880684	0.887956	0.863491
201766_at	ELAC2	elaC homolog 2 (E. coli)	60528	chr17p11.2	3.18491	3.41037	3.08888	2.93594	2.9671	3.08185	3.04495	3.08879	9.83305	8.1941	-1.20002	0.0639201	No		0.200745	0.321228	0.143915	0.0555281	0.0797684	0.153252	0.122189	0.143691
201767_s_at	ELAC2	elaC homolog 2 (E. coli)	60528	chr17p11.2	4.10422	4.27801	4.72428	4.71425	4.46333	4.83702	4.80938	4.67336	18.2663	26.0571	1.42651	0.0255975	No		0.57593	0.61036	0.679804	0.67545	0.644342	0.69152	0.689411	0.672981
201768_s_at	CLINT1	clathrin interactor 1	9685	chr5q33.3	4.60704	4.92718	5.09902	4.66057	4.7093	4.69504	4.79789	4.90666	27.2297	28.0789	1.03118	0.538641	No		0.660906	0.704808	0.722808	0.669435	0.676752	0.673879	0.688333	0.701172
201769_at	CLINT1	clathrin interactor 1	9685	chr5q33.3	7.35263	7.55694	8.04615	8.08725	8.13311	7.91963	8.07979	7.98574	175.434	263.553	1.50229	0.00238297	Yes		0.899134	0.912286	0.932442	0.93298	0.933788	0.922072	0.931723	0.928805
201770_at	SNRPA	small nuclear ribonucleoprotein polypeptide A	6626	chr19q13.1	5.90622	5.71842	7.96021	8.23047	8.14966	8.28872	8.14851	8.09499	56.193	283.151	5.03891	6.97615e-08	Yes		0.802038	0.790861	0.928895	0.937604	0.934506	0.936078	0.935045	0.933384
201771_at	SCAMP3	secretory carrier membrane protein 3	10067	chr1q21	6.8681	6.79528	6.43221	6.4268	6.64573	6.29755	6.1086	6.24951	113.905	82.143	-1.38667	0.0407379	No		0.873951	0.873502	0.839565	0.83584	0.850474	0.822328	0.811869	0.825605
201772_at	AZIN1	antizyme inhibitor 1	51582	chr8q22.3	6.63327	6.58584	7.3841	7.94972	8.12961	7.36213	6.67124	7.29656	97.6507	176.749	1.81002	0.0893487	No		0.857746	0.85999	0.902007	0.927279	0.933609	0.894151	0.854244	0.89644
201773_at	ADNP	activity-dependent neuroprotector homeobox	23394	chr20q13.13	6.83215	6.35145	7.37622	7.42318	7.78047	7.50327	7.62042	7.69435	96.456	189.535	1.96499	0.00270021	Yes		0.871841	0.843112	0.901333	0.901513	0.918616	0.901872	0.912017	0.916281
201774_s_at	NCAPD2	non-SMC condensin I complex, subunit D2	9918	chr12p13.3	5.14722	5.7645	7.0146	7.41537	7.17309	7.16886	7.60693	7.12567	43.8913	152.298	3.46989	0.000153213	Yes		0.727701	0.795439	0.879248	0.901019	0.887911	0.881806	0.911299	0.886026
201775_s_at	KIAA0494	KIAA0494	9813	chr1pter-p22.1	4.30479	4.61665	3.91225	4.11481	4.15394	4.08821	4.08565	4.06568	22.0197	16.7965	-1.31097	0.0347134	No		0.613952	0.665619	0.536652	0.583786	0.59429	0.586659	0.580868	0.573686
201776_s_at	KIAA0494	KIAA0494	9813	chr1pter-p22.1	5.20623	5.00642	4.60654	5.14242	4.74528	4.5345	4.74576	4.4368	34.4474	26.026	-1.32358	0.109393	No		0.734569	0.714594	0.66535	0.725367	0.680478	0.653948	0.681869	0.639359
201777_s_at	KIAA0494	KIAA0494	9813	chr1pter-p22.1	4.21093	4.49829	4.18894	4.7721	4.74937	4.49485	4.71486	4.58879	20.4583	23.9976	1.173	0.255816	No		0.597253	0.648157	0.599856	0.68344	0.680882	0.648247	0.677784	0.662432
201778_s_at	KIAA0494	KIAA0494	9813	chr1pter-p22.1	5.90827	5.78644	5.07193	5.23575	5.13831	5.51322	5.00901	4.99595	57.5745	35.7704	-1.60956	0.0182392	No		0.802218	0.79701	0.71989	0.735153	0.725367	0.758046	0.711765	0.710329
201779_s_at	RNF13	ring finger protein 13	11342	chr3q25.1	8.96167	9.19858	8.43063	8.3763	8.58277	8.31837	8.27257	8.37764	541.24	336.17	-1.61002	0.00220857	No		0.960048	0.965839	0.944921	0.942766	0.948647	0.9372	0.939444	0.943484
201780_s_at	RNF13	ring finger protein 13	11342	chr3q25.1	6.44789	6.33739	5.98127	6.15391	6.09902	5.91431	5.89076	5.79112	84.0189	62.7582	-1.33877	0.0330047	No		0.845715	0.841989	0.805494	0.814338	0.810881	0.792162	0.794407	0.787584
201781_s_at	AIP	aryl hydrocarbon receptor interacting protein	9049	chr11q13.3	4.62531	4.40343	3.98342	3.90718	4.03158	4.06935	4.06154	4.16012	22.8539	16.399	-1.39362	0.0147748	No		0.663958	0.633703	0.555236	0.535171	0.570678	0.583337	0.576424	0.593617
201782_s_at	AIP	aryl hydrocarbon receptor interacting protein	9049	chr11q13.3	6.1809	6.10837	5.77305	5.71431	5.455	5.95451	5.65168	5.58651	70.749	51.5956	-1.37122	0.0382209	No		0.826413	0.824797	0.786506	0.778157	0.755622	0.79526	0.774207	0.769628
201783_s_at	RELA	v-rel reticuloendotheliosis viral oncogene homolog A (avian)	5970	chr11q13	5.00469	5.58312	3.7639	3.85084	3.9647	4.00407	3.7639	3.84075	39.2305	14.5676	-2.693	9.31016e-05	No		0.7119	0.777977	0.49275	0.52121	0.555865	0.569691	0.500426	0.520088
201784_s_at	C11orf58	chromosome 11 open reading frame 58	10944	chr11p15.1	8.70811	8.66842	8.66737	8.61647	8.90803	8.86537	8.72354	8.88	412.504	438.611	1.06329	0.390659	No		0.952911	0.952372	0.95152	0.949544	0.957086	0.953809	0.952821	0.956861
201785_at	RNASE1	ribonuclease, RNase A family, 1 (pancreatic)	6035	chr14q11.2	3.74071	3.75162	4.27384	4.2819	4.15033	4.12887	3.69273	4.35581	13.4187	17.7193	1.32049	0.0985605	No		0.482201	0.47457	0.613996	0.614266	0.593931	0.594649	0.476007	0.628002
201786_s_at	ADAR	adenosine deaminase, RNA-specific	103	chr1q21.1-q21.2	6.07282	6.03647	6.3049	6.50529	6.4782	6.32477	6.38653	6.49684	66.4706	85.3954	1.28471	0.0276557	No		0.816807	0.818333	0.82978	0.841496	0.838623	0.824258	0.833865	0.843246
201787_at	FBLN1	fibulin 1	2192	chr22q13.31	6.39279	6.74923	5.56903	5.8693	6.12496	5.90545	5.83741	5.24925	95.076	54.163	-1.75537	0.034738	No		0.841451	0.870449	0.768461	0.791938	0.812497	0.791175	0.789738	0.737712
201788_at	DDX42	DEAD (Asp-Glu-Ala-Asp) box polypeptide 42	11325	chr17q23.3	6.59906	6.67542	7.0493	6.93594	6.85414	6.91548	6.93283	7.13063	99.5424	125.341	1.25918	0.0381363	No		0.855546	0.86605	0.881313	0.873502	0.866185	0.865512	0.872918	0.886206
201789_at	DHRS7	dehydrogenase/reductase (SDR family) member 7	51635	chr14q23.1	2.82993	2.76704	2.78669	2.80422	2.90057	2.88174	2.85633	2.83276	6.95709	7.17868	1.03185	0.456719	No		0.0221304	0.00808008	0.0122548	0.0150828	0.0463258	0.0386497	0.0282803	0.0218162
201790_s_at	DHCR7	7-dehydrocholesterol reductase	1717	chr11q13.2-q13.5	3.74978	4.1301	5.07373	5.02393	4.76116	4.7713	4.46367	4.55763	15.3476	27.3836	1.78422	0.0258268	Yes		0.484581	0.581452	0.720115	0.712753	0.682453	0.683575	0.645284	0.657943
201791_s_at	DHCR7	7-dehydrocholesterol reductase	1717	chr11q13.2-q13.5	5.20073	5.18927	5.34322	5.46429	5.44854	5.3913	5.25281	5.40525	36.6311	41.7653	1.14016	0.109006	No		0.733851	0.735602	0.747677	0.756475	0.755039	0.747273	0.737891	0.753153
201792_at	AEBP1	AE binding protein 1	165	chr7p13	8.14752	7.61405	4.2588	4.51715	4.49606	4.40302	4.39016	4.55	235.696	21.6435	-10.8899	3.59728e-08	No		0.935135	0.915249	0.61238	0.651344	0.648876	0.636172	0.633927	0.656866
201793_x_at	SMG7	Smg-7 homolog, nonsense mediated mRNA decay factor (C. elegans)	9887	chr1q25	3.235	3.50721	3.41542	3.42806	3.34155	3.51503	3.28339	3.33204	10.3468	10.4535	1.01032	0.577548	No		0.231809	0.373659	0.343897	0.360327	0.320016	0.417336	0.277686	0.300579
201794_s_at	SMG7	Smg-7 homolog, nonsense mediated mRNA decay factor (C. elegans)	9887	chr1q25	4.38309	4.2597	4.8836	5.08907	4.93146	4.55717	4.48721	4.67992	19.9926	27.3109	1.36605	0.0749408	No		0.626431	0.607308	0.697984	0.719486	0.702339	0.656462	0.648202	0.673744
201795_at	LBR	lamin B receptor	3930	chr1q42.1	3.84636	3.11936	5.41703	5.15899	5.59984	5.52342	5.01395	5.14768	11.1801	39.6748	3.54869	0.000312973	Yes		0.514163	0.144095	0.754769	0.727118	0.768191	0.758989	0.712574	0.727297
201796_s_at	VARS	valyl-tRNA synthetase	7407	chr6p21.3	4.10725	3.9864	4.19132	4.24805	4.08279	4.24382	4.14302	4.41026	16.5278	18.6341	1.12744	0.187187	No		0.576559	0.547201	0.600395	0.608475	0.581452	0.614266	0.591552	0.635454
201797_s_at	VARS	valyl-tRNA synthetase	7407	chr6p21.3	4.32801	3.77546	4.52801	4.88949	4.68778	5.18099	4.69845	4.26385	16.5842	26.1383	1.5761	0.0725483	No		0.618216	0.483054	0.653679	0.698029	0.674058	0.727073	0.67554	0.612964
201798_s_at	MYOF	myoferlin	26509	chr10q24	6.52893	7.47825	3.51511	3.45787	3.70513	3.63068	3.20728	3.63928	128.319	11.5186	-11.1402	2.27099e-06	No		0.850653	0.908246	0.396283	0.374108	0.481932	0.465233	0.230641	0.45253
201799_s_at	OSBP	oxysterol binding protein	5007	chr11q12-q13	3.99521	3.98548	4.05409	4.04344	4.24489	3.94618	4.11524	4.113	15.8933	16.9844	1.06865	0.338825	No		0.552947	0.546797	0.571441	0.569197	0.611572	0.557391	0.586749	0.58428
201800_s_at	OSBP	oxysterol binding protein	5007	chr11q12-q13	6.8304	6.99817	6.91748	6.81166	7.04555	6.6662	6.27811	6.49703	120.617	104.161	-1.15798	0.33004	No		0.871661	0.88625	0.873143	0.863895	0.879113	0.848633	0.825605	0.843426
201801_s_at	SLC29A1	solute carrier family 29 (nucleoside transporters), member 1	2030	chr6p21.2-p21.1	3.58566	3.30301	3.58417	3.76264	4.3508	3.56681	3.49691	3.54396	10.8855	13.1551	1.2085	0.295512	No		0.422454	0.258563	0.427885	0.493693	0.627508	0.440275	0.396148	0.411142
201802_at	SLC29A1	solute carrier family 29 (nucleoside transporters), member 1	2030	chr6p21.2-p21.1	5.63693	5.70733	5.52249	5.40722	5.76665	5.52416	5.32155	5.53513	50.9896	45.6603	-1.11672	0.26167	No		0.776675	0.789963	0.763792	0.75064	0.783184	0.759034	0.744984	0.765094
201803_at	POLR2B	polymerase (RNA) II (DNA directed) polypeptide B, 140kDa	5431	chr4q12	8.44422	8.36358	8.75001	8.55176	8.56791	8.8282	8.74472	8.60231	338.708	408.489	1.20602	0.0756615	No		0.945145	0.943888	0.953899	0.947659	0.948422	0.952911	0.953719	0.950173
201804_x_at	TBCB	tubulin folding cofactor B	1155	chr19q13.11-q13.12	7.62177	7.60579	8.12075	8.12992	8.35282	8.14379	8.00328	8.34462	195.874	290.527	1.48324	0.0112236	No		0.91278	0.914845	0.936033	0.934596	0.942003	0.930287	0.928581	0.942542
201805_at	PRKAG1	protein kinase, AMP-activated, gamma 1 non-catalytic subunit	5571	chr12q12-q14	7.52049	6.78193	5.31741	5.54427	5.45775	5.51253	5.75925	5.87412	142.144	47.7542	-2.97658	0.000669151	No		0.908112	0.872424	0.744804	0.763388	0.755847	0.757957	0.782646	0.794182
201806_s_at	ATXN2L	ataxin 2-like	11273	chr16p11	4.87896	4.73046	5.03554	4.83474	4.97588	4.40326	4.76247	4.89171	27.9487	28.193	1.00874	0.592259	No		0.696009	0.681735	0.715581	0.691655	0.707546	0.636217	0.684069	0.699466
201807_at	VPS26A	vacuolar protein sorting 26 homolog A (S. pombe)	9559	chr10q21.1	8.23614	7.82178	8.42528	8.28686	8.44713	8.56275	8.16164	8.43151	261.191	334.5	1.28067	0.0862547	No		0.938232	0.924002	0.944831	0.939803	0.944876	0.945549	0.935494	0.94537
201808_s_at	ENG	endoglin	2022	chr9q33-q34.1	3.40705	3.75925	3.4755	3.40722	3.38398	3.34378	3.6488	3.29178	11.985	10.7419	-1.11572	0.286216	No		0.339004	0.478072	0.377205	0.34888	0.343628	0.32675	0.460744	0.276429
201809_s_at	ENG	endoglin	2022	chr9q33-q34.1	7.18523	6.84438	4.49031	4.30216	4.33176	4.17158	4.07547	4.29891	129.32	19.4051	-6.66424	1.25665e-07	No		0.890829	0.876734	0.648427	0.617767	0.624725	0.602325	0.578893	0.619249
201810_s_at	SH3BP5	SH3-domain binding protein 5 (BTK-associated)	9467	chr3p24.3	5.86717	5.62346	4.15189	3.92615	4.01778	4.38965	3.86122	4.12014	53.6429	16.8866	-3.17666	2.19164e-05	No		0.798761	0.781164	0.592719	0.540558	0.567491	0.634511	0.530053	0.585716
201811_x_at	SH3BP5	SH3-domain binding protein 5 (BTK-associated)	9467	chr3p24.3	8.17793	8.089	6.0699	6.04086	5.90777	5.93127	6.03711	5.85387	280.813	62.8334	-4.46917	2.91062e-08	No		0.936212	0.93491	0.812363	0.80545	0.79517	0.793599	0.806392	0.792656
201812_s_at	C4orf46 /// TOMM7	chromosome 4 open reading frame 46 /// translocase of outer mitochondrial membrane 7 homolog (yeast)	201725 /// 54543	chr4q32.1 /// chr7p15.3	10.41	10.3301	10.0587	10.2102	10.0796	9.94092	10.235	10.0038	1323.42	1088.42	-1.21591	0.0683982	No		0.983975	0.983391	0.978992	0.980922	0.978947	0.975939	0.981146	0.978229
201813_s_at	TBC1D5	TBC1 domain family, member 5	9779	chr3p24.3	4.31809	4.51819	4.22103	4.31727	4.56825	4.27031	4.15386	4.26748	21.3792	19.6942	-1.08556	0.35454	No		0.616555	0.65103	0.605512	0.62082	0.658841	0.617273	0.593392	0.614176
201814_at	TBC1D5	TBC1 domain family, member 5	9779	chr3p24.3	5.10672	4.78899	4.69172	4.80243	4.93395	4.70196	4.83855	4.88124	30.864	28.0185	-1.10156	0.285113	No		0.723078	0.689321	0.676168	0.687929	0.702788	0.67527	0.692777	0.698119
201815_s_at	TBC1D5	TBC1 domain family, member 5	9779	chr3p24.3	3.28811	3.66232	3.55486	3.35624	3.52412	3.42082	3.5194	3.67748	11.121	11.3831	1.02357	0.548544	No		0.266194	0.439152	0.414688	0.318086	0.414822	0.370382	0.407416	0.467253
201816_s_at	GBAS	glioblastoma amplified sequence	2631	chr7p12	8.11553	7.59209	6.46343	6.47812	6.30974	6.468	6.26566	6.21136	231.331	82.4846	-2.80453	5.59929e-05	No		0.933923	0.914441	0.841361	0.839655	0.826458	0.833281	0.824842	0.822597
201817_at	UBE3C	ubiquitin protein ligase E3C	9690	chr7q36.3	6.69094	6.71876	6.18007	6.31856	6.18216	6.53958	6.17706	5.9947	104.318	75.1666	-1.38783	0.0390551	No		0.86192	0.868833	0.820712	0.826996	0.817659	0.838892	0.816807	0.804507
201818_at	LPCAT1	lysophosphatidylcholine acyltransferase 1	79888	chr5p15.33	3.59931	3.53081	3.80493	3.68183	3.46523	3.59931	3.48161	3.50561	11.8356	12.0399	1.01726	0.559377	No		0.428603	0.383759	0.506172	0.468286	0.386856	0.452889	0.389595	0.392243
201819_at	SCARB1	scavenger receptor class B, member 1	949	chr12q24.31	4.09983	4.37991	4.52407	4.52892	4.22367	4.28776	4.44111	4.14851	18.8942	20.5207	1.08609	0.384241	No		0.574943	0.629349	0.652916	0.653095	0.607577	0.620416	0.641873	0.591731
201820_at	KRT5	keratin 5	3852	chr12q12-q13	3.37796	3.3402	3.4539	3.2705	3.30614	3.50903	3.17492	3.45954	10.2609	10.2841	1.00226	0.601926	No		0.322081	0.280334	0.36504	0.262558	0.295821	0.414733	0.208107	0.371504
201821_s_at	TIMM17A	translocase of inner mitochondrial membrane 17 homolog A (yeast)	10440	chr1q32.1	6.69566	6.48061	6.1891	5.96102	6.05909	6.2514	5.76573	6.27901	96.2112	67.8475	-1.41805	0.0431133	No		0.862504	0.852449	0.82134	0.799614	0.807694	0.818333	0.783364	0.827939
201822_at	TIMM17A	translocase of inner mitochondrial membrane 17 homolog A (yeast)	10440	chr1q32.1	3.2471	3.17188	3.1405	3.23958	3.12546	3.03328	3.15962	3.26393	9.25024	8.94075	-1.03462	0.471245	No		0.239126	0.177762	0.176684	0.24119	0.176999	0.11981	0.199174	0.259416
201823_s_at	RNF14	ring finger protein 14	9604	chr5q23.3-q31.1	3.5596	3.3802	3.40072	3.17308	3.29817	3.33732	3.31404	3.26176	11.0801	9.8322	-1.12692	0.15483	No		0.41168	0.306729	0.335997	0.19675	0.291422	0.323203	0.296719	0.256632
201824_at	RNF14	ring finger protein 14	9604	chr5q23.3-q31.1	5.07348	3.86432	3.28537	3.60351	3.54157	3.6855	3.27536	3.24655	22.1449	10.8502	-2.04098	0.0359218	No		0.719307	0.51322	0.268393	0.438793	0.423396	0.482516	0.272389	0.247655
201825_s_at	SCCPDH	saccharopine dehydrogenase (putative)	51097	chr1q44	5.29463	4.90335	5.20622	5.20812	5.28552	5.03511	5.01634	5.16914	34.2728	35.5902	1.03844	0.506323	No		0.743547	0.702114	0.733986	0.732594	0.740225	0.713112	0.712798	0.729093
201826_s_at	SCCPDH	saccharopine dehydrogenase (putative)	51097	chr1q44	3.45724	3.2029	3.29165	3.46714	3.29165	3.20952	3.26336	3.30078	10.0566	9.87663	-1.01822	0.551657	No		0.36531	0.195897	0.27176	0.378013	0.287786	0.240472	0.2657	0.28177
201827_at	SMARCD2	SWI/SNF related, matrix associated, actin dependent regulator of chromatin, subfamily d, member 2	6603	chr17q23-q24	4.72341	4.13123	4.74013	5.35876	4.52407	4.63583	4.77987	4.80062	21.5158	27.9843	1.30064	0.201323	No		0.676886	0.581631	0.681465	0.746375	0.653005	0.666921	0.686179	0.689007
201828_x_at	FAM127A	family with sequence similarity 127, member A	8933	chrXq26	8.99338	8.94399	6.89278	6.86598	7.08777	8.22274	6.99732	7.68374	501.006	156.685	-3.19754	0.02098	No		0.960856	0.960273	0.871616	0.867891	0.882345	0.933968	0.876913	0.915967
201829_at	NET1	neuroepithelial cell transforming 1	10276	chr10p15	4.94782	5.03688	7.22242	7.3044	7.37772	7.56291	7.42965	7.48459	31.8307	168.54	5.29489	4.90782e-08	Yes		0.704493	0.717466	0.892176	0.894914	0.899179	0.905149	0.9025	0.906451
201830_s_at	NET1	neuroepithelial cell transforming 1	10276	chr10p15	3.93557	3.5628	6.75411	6.88053	7.45783	7.36735	6.7249	6.74804	13.4467	127.009	9.44537	4.58193e-06	Yes		0.538762	0.398617	0.862145	0.869237	0.903263	0.894465	0.85815	0.861292
201831_s_at	USO1	USO1 vesicle docking protein homolog (yeast)	8615	chr4q21.1	6.32508	7.48796	7.17782	7.3821	7.27758	7.06692	7.1902	6.55033	119.969	137.901	1.14947	0.448748	No		0.837186	0.90883	0.889348	0.898685	0.894196	0.875387	0.887822	0.846927
201832_s_at	USO1	USO1 vesicle docking protein homolog (yeast)	8615	chr4q21.1	8.87859	9.12038	9.47079	9.75398	9.41033	9.24675	9.45017	9.18059	511.817	684.434	1.33726	0.0730769	No		0.957624	0.964133	0.969341	0.974009	0.967994	0.963146	0.969161	0.96346
201833_at	HDAC2	histone deacetylase 2	3066	chr6q21	8.85363	8.45633	10.2809	10.2939	10.3769	10.2679	9.95335	10.0929	403.097	1185.26	2.94037	3.5577e-05	Yes		0.956861	0.947255	0.98191	0.98164	0.983211	0.980428	0.97751	0.97953
201834_at	PRKAB1	protein kinase, AMP-activated, beta 1 non-catalytic subunit	5564	chr12q24.1	3.19767	3.34544	3.4755	4.02693	3.52989	3.56684	3.82706	3.34859	9.65686	12.3731	1.28127	0.13977	No		0.208107	0.286035	0.377205	0.564663	0.416977	0.440409	0.520133	0.309153
201835_s_at	PRKAB1	protein kinase, AMP-activated, beta 1 non-catalytic subunit	5564	chr12q24.1	3.61628	3.89238	4.02488	4.04633	4.19531	3.79566	4.34263	4.3009	13.4948	17.359	1.28635	0.106895	No		0.434933	0.5213	0.564214	0.569915	0.602505	0.517844	0.626251	0.619473
201836_s_at	SUPT7L	suppressor of Ty 7 (S. cerevisiae)-like	9913	chr2pter-p25.1	3.33498	3.01015	3.10588	3.16273	3.23181	3.2134	2.88391	3.0147	9.01646	8.58652	-1.05007	0.47449	No		0.295551	0.0834044	0.154689	0.190331	0.24743	0.242402	0.0375724	0.099385
201837_s_at	SUPT7L	suppressor of Ty 7 (S. cerevisiae)-like	9913	chr2pter-p25.1	5.30642	5.08335	5.43278	5.2906	5.16021	5.04756	5.28491	5.37869	36.6283	38.4735	1.05038	0.466874	No		0.744804	0.723257	0.75652	0.740405	0.727163	0.714369	0.741348	0.750729
201838_s_at	SUPT7L	suppressor of Ty 7 (S. cerevisiae)-like	9913	chr2pter-p25.1	3.12459	3.03721	3.0755	3.05057	2.94605	3.16569	3.14365	2.95028	8.46142	8.31255	-1.01791	0.54612	No		0.163352	0.0954348	0.134399	0.118643	0.0689949	0.209454	0.187862	0.066526
201839_s_at	EPCAM	epithelial cell adhesion molecule	4072	chr2p21	3.45107	3.49744	9.65449	9.41076	9.33803	8.94452	9.14154	9.39759	11.1136	636.708	57.2909	1.48619e-09	Yes		0.361449	0.36917	0.972842	0.968488	0.966153	0.955335	0.962607	0.967859
201840_at	NEDD8	neural precursor cell expressed, developmentally down-regulated 8	4738	chr14q12	9.55337	9.40738	9.32871	9.40374	9.40466	9.68443	9.33526	9.60078	714.297	704.08	-1.01451	0.571325	No		0.972483	0.9697	0.966468	0.968353	0.967859	0.972079	0.967051	0.97163
201841_s_at	HSPB1	heat shock 27kDa protein 1	3315	chr7q11.23	5.09558	4.46328	7.78839	7.86437	7.64756	6.93152	7.21587	6.67174	27.4633	163.511	5.9538	0.000714247	Yes		0.722	0.64313	0.921489	0.923509	0.9126	0.867038	0.889303	0.856219
201842_s_at	EFEMP1	EGF-containing fibulin-like extracellular matrix protein 1	2202	chr2p16	8.90521	9.01074	6.18332	6.70276	4.85407	5.20557	4.53796	4.07778	497.302	38.3258	-12.9756	0.00532997	No		0.958253	0.961844	0.820847	0.855995	0.69363	0.729676	0.65498	0.576559
201843_s_at	EFEMP1	EGF-containing fibulin-like extracellular matrix protein 1	2202	chr2p16	3.19452	2.97008	2.71109	2.77453	2.82289	2.87961	2.66137	2.77419	8.46964	6.82398	-1.24116	0.0454736	No		0.206491	0.064506	0.00408493	0.00996544	0.0209184	0.0377519	0.00175068	0.0103694
201844_s_at	RYBP	RING1 and YY1 binding protein	23429	chr3p13	5.99962	6.21097	6.17029	6.27847	6.46072	6.49936	6.69691	6.48566	68.8459	86.3367	1.25406	0.108893	No		0.81124	0.833191	0.819814	0.824348	0.837725	0.83575	0.856175	0.842573
201845_s_at	RYBP	RING1 and YY1 binding protein	23429	chr3p13	6.98213	6.78246	7.87021	7.90791	8.35082	7.79606	8.19205	8.03928	117.971	260.665	2.20956	0.00081886	Yes		0.879607	0.872514	0.924721	0.925573	0.941913	0.916685	0.936437	0.931185
201846_s_at	RYBP	RING1 and YY1 binding protein	23429	chr3p13	6.62069	7.34204	8.16873	8.1766	8.33956	8.2791	8.4819	8.19321	126.357	309.368	2.44836	0.000895875	Yes		0.856848	0.901647	0.937828	0.936257	0.941375	0.935853	0.946806	0.936616
201847_at	LIPA	lipase A, lysosomal acid, cholesterol esterase	3988	chr10q23.2-q23.3	4.52407	4.11365	5.05241	5.41027	5.15516	5.11501	4.70556	4.87377	19.9575	33.1752	1.66229	0.03105	Yes		0.648068	0.577905	0.717646	0.750909	0.726714	0.720878	0.676348	0.697132
201848_s_at	BNIP3	BCL2/adenovirus E1B 19kDa interacting protein 3	664	chr10q26.3	6.39875	6.7182	6.41192	6.35	7.33671	7.19253	7.80415	8.59627	94.2536	155.625	1.65113	0.273792	No		0.841855	0.868788	0.83768	0.82978	0.897114	0.883063	0.920187	0.949948
201849_at	BNIP3	BCL2/adenovirus E1B 19kDa interacting protein 3	664	chr10q26.3	7.98969	8.06512	7.57248	7.36946	8.88481	8.40436	9.20223	9.45319	260.909	357.324	1.36953	0.40225	No		0.92885	0.934192	0.911209	0.898146	0.956233	0.940656	0.963774	0.968802
201850_at	CAPG	capping protein (actin filament), gelsolin-like	822	chr2p11.2	7.69133	7.21542	7.38581	7.62436	7.0783	6.68802	6.5281	6.34858	175.262	122.973	-1.42521	0.232486	No		0.916236	0.896216	0.902096	0.912735	0.881761	0.84998	0.842753	0.833146
201851_at	SH3GL1	SH3-domain GRB2-like 1	6455	chr19p13.3	5.03207	5.19832	5.11136	5.40292	5.1607	4.76596	5.0418	5.04521	34.6599	34.0124	-1.01904	0.570207	No		0.714638	0.737622	0.72402	0.750415	0.727297	0.683081	0.715626	0.71612
201852_x_at	COL3A1	collagen, type III, alpha 1	1281	chr2q31	10.8368	8.86497	4.11975	3.72239	4.36494	3.58496	3.91291	3.92222	923.455	15.3255	-60.2561	5.71719e-06	No		0.987162	0.958118	0.586883	0.481124	0.629214	0.446918	0.542488	0.54159
201853_s_at	CDC25B	cell division cycle 25 homolog B (S. pombe)	994	chr20p13	5.22893	5.07015	5.2516	5.03884	5.18738	5.46377	5.32158	5.4196	35.4949	38.8667	1.09499	0.337138	No		0.736904	0.721776	0.73843	0.714279	0.729856	0.753917	0.745029	0.754545
201854_s_at	ATMIN	ATM interactor	23300	chr16q23.2	6.56706	6.81011	7.06239	6.88046	6.99085	6.90829	6.7572	6.80741	103.149	119.519	1.15871	0.152373	No		0.853885	0.87431	0.882345	0.869148	0.875657	0.865152	0.860125	0.86623
201855_s_at	ATMIN	ATM interactor	23300	chr16q23.2	3.79268	3.21917	3.05618	3.26563	3.04654	3.26948	3.44027	3.5825	11.3603	9.6918	-1.17215	0.29774	No		0.498496	0.20492	0.12174	0.259775	0.124837	0.280514	0.365938	0.428065
201856_s_at	ZFR	zinc finger RNA binding protein	51663	chr5p13.3	6.25629	6.67862	6.08273	5.87546	6.22189	6.4609	6.39759	5.64542	88.4909	69.2622	-1.27762	0.219449	No		0.831261	0.866275	0.813575	0.792252	0.820128	0.832922	0.834269	0.774566
201857_at	ZFR	zinc finger RNA binding protein	51663	chr5p13.3	8.5938	8.38587	8.30725	8.55777	8.42216	8.37129	8.21532	8.14507	359.497	323.243	-1.11216	0.287423	No		0.950218	0.944786	0.941195	0.947973	0.944068	0.939489	0.93729	0.93527
201858_s_at	SRGN	serglycin	5552	chr10q22.1	3.30815	4.57686	3.04137	3.15916	3.06661	2.90994	3.16018	2.97297	15.3749	8.29192	-1.8542	0.0473386	No		0.278987	0.660233	0.114513	0.188356	0.137541	0.0501863	0.199713	0.0777932
201859_at	SRGN	serglycin	5552	chr10q22.1	3.11232	3.31396	2.99928	2.76818	2.8757	2.95455	2.82632	2.90826	9.27365	7.40612	-1.25216	0.0413997	No		0.156439	0.264533	0.0901827	0.00879831	0.0356421	0.0723616	0.0202002	0.0472236
201860_s_at	PLAT	plasminogen activator, tissue	5327	chr8p12	8.79152	8.02355	4.46224	4.14324	4.71944	6.5038	7.42458	6.74841	339.562	50.8069	-6.68339	0.0573419	No		0.955066	0.932711	0.644835	0.589846	0.678323	0.835974	0.902276	0.861382
201861_s_at	LRRFIP1	leucine rich repeat (in FLII) interacting protein 1	9208	chr2q37.3	5.99237	6.88817	5.00444	5.02956	4.99502	5.08649	5.32278	5.0975	86.8387	34.0433	-2.55083	0.00209672	No		0.810836	0.879427	0.711855	0.713426	0.710553	0.718274	0.745118	0.721596
201862_s_at	LRRFIP1	leucine rich repeat (in FLII) interacting protein 1	9208	chr2q37.3	4.94804	4.95188	3.71759	3.88117	4.15469	3.86721	3.84769	4.07646	30.909	15.1804	-2.03612	0.00028031	No		0.704808	0.70795	0.478969	0.529245	0.59447	0.537505	0.52552	0.576334
201863_at	FAM32A	family with sequence similarity 32, member A	26017	chr19pter-p13.3	7.66433	7.36396	7.00118	7.08099	7.17166	7.14562	7.10863	7.22994	182.802	139.392	-1.31143	0.0326102	No		0.914755	0.903353	0.878485	0.882165	0.887822	0.88037	0.883602	0.892355
201864_at	GDI1	GDP dissociation inhibitor 1	2664	chrXq28	5.52695	5.92486	4.59288	4.26023	4.64492	5.11532	4.87556	5.24842	52.9261	27.6567	-1.91368	0.0355377	No		0.766261	0.808278	0.663061	0.610001	0.668986	0.720968	0.697536	0.737532
201865_x_at	NR3C1	nuclear receptor subfamily 3, group C, member 1 (glucocorticoid receptor)	2908	chr5q31.3	7.95907	8.28274	4.65118	4.74038	4.82879	4.92564	4.94287	4.54139	278.378	27.3167	-10.1908	3.03437e-08	No		0.927593	0.940836	0.671365	0.679131	0.690712	0.701935	0.705436	0.655788
201866_s_at	NR3C1	nuclear receptor subfamily 3, group C, member 1 (glucocorticoid receptor)	2908	chr5q31.3	5.31529	5.77156	3.55638	3.6576	3.63215	3.68423	3.66171	3.43227	46.6377	12.1599	-3.83537	2.03256e-06	No		0.745747	0.795888	0.415226	0.458994	0.457378	0.482067	0.465637	0.356511
201867_s_at	TBL1X	transducin (beta)-like 1X-linked	6907	chrXp22.3	5.4945	5.44465	4.91782	5.62247	5.4975	6.08822	5.54435	5.2253	44.3104	44.7126	1.00908	0.598004	No		0.763254	0.764106	0.702294	0.769987	0.759797	0.80518	0.763882	0.734928
201868_s_at	TBL1X	transducin (beta)-like 1X-linked	6907	chrXp22.3	3.08088	3.16973	3.1356	3.13362	3.08008	3.15497	3.00247	3.05032	8.72591	8.53176	-1.02276	0.512655	No		0.1379	0.17655	0.174216	0.171432	0.148629	0.203932	0.0965121	0.120887
201869_s_at	TBL1X	transducin (beta)-like 1X-linked	6907	chrXp22.3	4.24412	3.89121	4.36198	3.9459	4.1765	4.18044	3.97144	4.16031	16.7683	17.5422	1.04615	0.498579	No		0.602999	0.520941	0.630426	0.545181	0.599228	0.603582	0.558468	0.593707
201870_at	TOMM34	translocase of outer mitochondrial membrane 34	10953	---	5.74523	5.58939	5.49384	5.71928	5.47511	5.58845	5.11049	5.50863	50.8196	44.7133	-1.13657	0.290101	No		0.786776	0.778516	0.761368	0.778561	0.757553	0.764241	0.722718	0.762535
201871_s_at	UBXN1	UBX domain protein 1	51035	chr11q12.3	7.71065	7.57156	8.03045	7.81946	7.87568	7.99987	8.144	8.09606	199.619	254.982	1.27734	0.0465756	No		0.91691	0.913319	0.931993	0.921668	0.92288	0.924496	0.934821	0.933429
201872_s_at	ABCE1	ATP-binding cassette, sub-family E (OABP), member 1	6059	chr4q31	5.60231	5.10791	6.65178	6.76741	6.6947	6.6216	6.16077	6.22377	40.9307	91.7735	2.24217	0.00559396	Yes		0.773354	0.726624	0.854424	0.860708	0.854693	0.845401	0.815684	0.82354
201873_s_at	ABCE1	ATP-binding cassette, sub-family E (OABP), member 1	6059	chr4q31	7.01188	6.52734	7.65652	7.34492	7.48602	7.45686	7.20837	6.92263	109.108	162.679	1.491	0.066426	No		0.881402	0.855726	0.915428	0.896799	0.904745	0.899268	0.888719	0.873547
201874_at	MPZL1	myelin protein zero-like 1	9019	chr1q24.2	5.2059	5.70071	5.25932	5.10459	5.43501	5.55348	5.09884	5.06193	43.8135	38.1126	-1.14958	0.315438	No		0.734524	0.789289	0.739193	0.721596	0.753782	0.761278	0.721731	0.717601
201875_s_at	MPZL1	myelin protein zero-like 1	9019	chr1q24.2	5.6219	6.4182	5.2168	5.5336	5.66122	5.60402	5.37734	5.00366	64.8957	42.2079	-1.53753	0.0823436	No		0.775419	0.848005	0.735063	0.762805	0.773578	0.765902	0.750146	0.711227
201876_at	PON2	paraoxonase 2	5445	chr7q21.3	7.75092	7.31247	5.45564	5.48251	5.80437	4.34737	5.03753	5.4075	185.04	38.2084	-4.84291	0.00178821	No		0.918616	0.900121	0.758854	0.758181	0.786327	0.628496	0.715177	0.753513
201877_s_at	PPP2R5C	protein phosphatase 2, regulatory subunit B', gamma	5527	chr14q32.31	6.25849	5.49535	5.11292	5.35307	5.40481	5.386	5.05419	5.38527	58.7663	38.9273	-1.50964	0.0568099	No		0.831575	0.769314	0.724245	0.745837	0.750909	0.746689	0.717107	0.751358
201878_at	ARIH1	ariadne homolog, ubiquitin-conjugating enzyme E2 binding protein, 1 (Drosophila)	25820	chr15q24	4.52228	4.99518	4.53373	4.89694	4.7905	5.32755	4.4822	4.40036	27.072	26.6959	-1.01409	0.591664	No		0.647394	0.713337	0.654397	0.698927	0.686403	0.741841	0.647529	0.633927
201879_at	ARIH1	ariadne homolog, ubiquitin-conjugating enzyme E2 binding protein, 1 (Drosophila)	25820	chr15q24	3.95444	3.85014	3.83738	4.01135	3.77184	3.90657	3.70598	3.95014	14.9522	14.5594	-1.02698	0.521585	No		0.543655	0.507923	0.516003	0.561386	0.503838	0.547695	0.480181	0.548817
201880_at	ARIH1	ariadne homolog, ubiquitin-conjugating enzyme E2 binding protein, 1 (Drosophila)	25820	chr15q24	6.12098	6.2972	6.57577	6.7233	6.34243	6.61173	6.5312	6.32226	73.9814	91.6321	1.23858	0.0941075	No		0.821206	0.839072	0.849082	0.857656	0.828568	0.844728	0.843157	0.831261
201881_s_at	ARIH1	ariadne homolog, ubiquitin-conjugating enzyme E2 binding protein, 1 (Drosophila)	25820	chr15q24	4.99934	6.01015	5.50063	5.73101	5.53709	6.46077	5.55369	5.9405	45.404	55.2263	1.21633	0.383621	No		0.710868	0.81537	0.761862	0.780132	0.762715	0.832877	0.764735	0.800422
201882_x_at	B4GALT1	UDP-Gal:betaGlcNAc beta 1,4- galactosyltransferase, polypeptide 1	2683	chr9p13	3.59321	3.95832	3.6259	3.67222	3.75633	3.66654	3.65247	3.88764	13.6968	13.0881	-1.04651	0.474077	No		0.424833	0.539121	0.445617	0.46447	0.498541	0.477174	0.461911	0.533061
201883_s_at	B4GALT1	UDP-Gal:betaGlcNAc beta 1,4- galactosyltransferase, polypeptide 1	2683	chr9p13	4.85806	5.23099	4.46821	4.37398	4.4052	4.51544	4.5068	4.40393	33.0031	21.79	-1.5146	0.00629597	No		0.6939	0.740988	0.645913	0.629259	0.635723	0.651389	0.651344	0.634511
201884_at	CEACAM5	carcinoembryonic antigen-related cell adhesion molecule 5	1048	chr19q13.1-q13.2	3.02326	3.06988	3.06046	2.98147	3.05584	3.04013	2.77991	3.06149	8.26244	7.98089	-1.03528	0.486292	No		0.103784	0.113211	0.125556	0.0795888	0.130089	0.123446	0.0104143	0.127396
201885_s_at	CYB5R3	cytochrome b5 reductase 3	1727	chr22q13.31-qter|22q13.2-q13.31	9.89112	10.2031	8.40805	8.53511	8.35839	8.56646	8.37804	8.24191	1058	341.244	-3.10042	4.62694e-06	No		0.977914	0.981685	0.944337	0.947031	0.942183	0.945639	0.943305	0.938771
201886_at	DCAF11	DDB1 and CUL4 associated factor 11	80344	chr14q11.2	4.84136	4.97022	5.2194	5.50135	5.35257	5.34399	5.02822	5.20201	29.9771	38.7088	1.29128	0.0618706	No		0.691431	0.710194	0.735377	0.760111	0.745926	0.743188	0.714145	0.733043
201887_at	IL13RA1	interleukin 13 receptor, alpha 1	3597	chrXq24	6.95885	7.02151	4.14103	4.16953	4.83668	5.92427	4.39184	4.78317	127.131	26.1321	-4.86494	0.00942458	No		0.878485	0.887507	0.590609	0.595278	0.691476	0.792881	0.634242	0.686583
201888_s_at	IL13RA1	interleukin 13 receptor, alpha 1	3597	chrXq24	3.26177	3.24262	3.06464	3.06094	3.16115	3.23571	3.11444	3.16806	9.52815	8.77961	-1.08526	0.229939	No		0.249675	0.221125	0.127576	0.126902	0.199623	0.256498	0.169816	0.195179
201889_at	FAM3C	family with sequence similarity 3, member C	10447	chr7q31	8.64606	8.82198	7.65832	7.65112	7.55382	7.5967	7.56347	7.4375	425.797	190.92	-2.23024	8.60445e-06	No		0.95143	0.956637	0.915608	0.914037	0.907977	0.906675	0.909593	0.903847
201890_at	RRM2	ribonucleotide reductase M2	6241	chr2p25-p24	7.44097	5.12767	7.98631	7.79809	7.47941	7.40974	7.23703	7.3767	77.9415	187.128	2.40088	0.0916513	No		0.903892	0.728823	0.930242	0.920501	0.904296	0.89662	0.890919	0.900795
201891_s_at	B2M	beta-2-microglobulin	567	chr15q21-q22.2	10.1691	10.5759	6.65977	6.66174	7.23217	6.83637	7.39101	6.46165	1325.66	117.278	-11.3036	4.59415e-06	No		0.98191	0.985725	0.855142	0.853436	0.891368	0.859811	0.900346	0.840418
201892_s_at	IMPDH2	IMP (inosine 5'-monophosphate) dehydrogenase 2	3615	chr3p21.2	9.38121	7.60626	9.88867	9.89219	9.59349	9.70538	9.56036	9.74626	360.47	849.847	2.35761	0.0465645	Yes		0.969834	0.91489	0.976388	0.976613	0.971226	0.972438	0.970508	0.974234
201893_x_at	DCN	decorin	1634	chr12q21.33	12.4873	12.5829	3.33755	3.10219	3.44585	3.29463	3.09644	3.51349	5935.28	9.83795	-603.305	2.31571e-12	No		0.997262	0.99807	0.301118	0.151681	0.375455	0.295282	0.157921	0.397495
201894_s_at	SSR1	signal sequence receptor, alpha	6745	chr6p24.3	8.33556	8.30045	7.77687	8.04544	7.86224	7.96219	7.80274	7.70781	319.131	232.252	-1.37407	0.0262835	No		0.941913	0.941285	0.92086	0.931409	0.922252	0.923284	0.920052	0.91682
201895_at	ARAF	v-raf murine sarcoma 3611 viral oncogene homolog	369	chrXp11.4-p11.2	4.54796	4.62531	4.56632	4.58065	4.70462	5.12362	4.3568	4.69238	24.0279	25.4701	1.06002	0.497055	No		0.651838	0.666741	0.659155	0.659021	0.676168	0.721686	0.628137	0.67554
201896_s_at	PSRC1	proline/serine-rich coiled-coil 1	84722	chr1p13.3	4.95142	4.30391	5.94042	5.80872	5.68562	6.16275	6.00197	6.0544	24.721	61.4915	2.48742	0.000981439	Yes		0.705436	0.615882	0.800871	0.78709	0.776047	0.81142	0.802756	0.809714
201897_s_at	CKS1B	CDC28 protein kinase regulatory subunit 1B	1163	chr1q21.2	7.5859	7.2692	9.57772	9.51762	9.52969	9.56486	9.41146	9.26451	172.154	712.944	4.14132	6.67246e-07	Yes		0.911254	0.898326	0.971361	0.970418	0.970463	0.970238	0.968488	0.965256
201898_s_at	UBE2A	ubiquitin-conjugating enzyme E2A (RAD6 homolog)	7319	chrXq24-q25	7.00981	6.80478	6.07977	5.9156	5.9388	6.25012	6.14658	5.98305	120.034	66.3635	-1.80873	0.00068665	No		0.881178	0.87404	0.81326	0.795753	0.797908	0.818108	0.814742	0.803789
201899_s_at	UBE2A	ubiquitin-conjugating enzyme E2A (RAD6 homolog)	7319	chrXq24-q25	8.72236	8.7043	7.47098	7.18267	7.56597	7.65115	7.45352	7.35459	419.733	174.427	-2.40636	5.54927e-05	No		0.953405	0.953405	0.906361	0.887597	0.908605	0.909638	0.904027	0.899493
201900_s_at	AKR1A1	aldo-keto reductase family 1, member A1 (aldehyde reductase)	10327	chr1p33-p32	7.95732	8.21628	8.55852	8.67263	8.4022	8.95549	8.75497	8.93008	271.875	419.439	1.54277	0.0311976	Yes		0.927324	0.938771	0.948781	0.951026	0.943484	0.955739	0.954078	0.958028
201901_s_at	YY1	YY1 transcription factor	7528	chr14q	8.59122	8.90315	9.3498	9.28539	9.39704	9.23699	9.32853	9.12027	429.699	624.405	1.45312	0.0166798	No		0.950128	0.959285	0.967051	0.965839	0.967545	0.962966	0.966827	0.962113
201902_s_at	YY1	YY1 transcription factor	7528	chr14q	3.39531	3.41063	3.81086	3.5575	3.69425	3.54541	3.64645	3.51486	10.5778	12.3653	1.16898	0.107511	No		0.331373	0.321273	0.507833	0.419671	0.477712	0.431297	0.460116	0.397899
201903_at	UQCRC1	ubiquinol-cytochrome c reductase core protein I	7384	chr3p21.3	10.5296	10.17	10.1058	9.98266	9.96209	9.99321	9.92804	10.1037	1304.98	1032.97	-1.26334	0.0543993	No		0.984962	0.981102	0.979486	0.977959	0.976882	0.976747	0.977196	0.97971
201904_s_at	CTDSPL	CTD (carboxy-terminal domain, RNA polymerase II, polypeptide A) small phosphatase-like	10217	chr3p21.3	5.09558	5.09558	5.93581	6.18785	5.8795	5.87342	6.26176	5.4371	34.1918	60.9367	1.7822	0.0273439	Yes		0.722	0.725143	0.800602	0.81748	0.792925	0.788751	0.824393	0.756341
201905_s_at	CTDSPL	CTD (carboxy-terminal domain, RNA polymerase II, polypeptide A) small phosphatase-like	10217	chr3p21.3	3.67341	4.10057	4.1803	4.44238	4.17008	4.23396	4.25132	4.22127	14.7945	19.0258	1.286	0.0648039	No		0.45832	0.575302	0.597298	0.639449	0.597298	0.612111	0.610899	0.605468
201906_s_at	CTDSPL	CTD (carboxy-terminal domain, RNA polymerase II, polypeptide A) small phosphatase-like	10217	chr3p21.3	6.20145	5.18488	7.11703	7.5042	6.92076	7.0275	7.17719	6.8941	51.7385	137.835	2.66407	0.00758034	Yes		0.827804	0.735288	0.886295	0.905912	0.870315	0.872469	0.887283	0.872155
201907_x_at	DVL3	dishevelled, dsh homolog 3 (Drosophila)	1857	chr3q27	3.53525	3.72652	3.53	3.60126	3.55689	3.50234	3.4449	3.42059	12.3882	11.3871	-1.08791	0.255345	No		0.401131	0.466041	0.402882	0.438255	0.429277	0.410378	0.369305	0.35081
201908_at	DVL3	dishevelled, dsh homolog 3 (Drosophila)	1857	chr3q27	3.46459	3.62847	3.21553	3.40745	3.5713	3.40142	3.39647	3.12994	11.6845	10.2226	-1.14301	0.220543	No		0.368182	0.427571	0.223863	0.34906	0.435157	0.35889	0.344795	0.170445
201909_at	RPS4Y1	ribosomal protein S4, Y-linked 1	6192	chrYp11.3	10.7204	4.98977	7.73966	7.64761	7.84756	5.58416	5.19187	5.36518	231.534	94.5282	-2.44936	0.378537	No		0.986488	0.712753	0.91902	0.913857	0.921578	0.763837	0.731113	0.749428
201910_at	FARP1	FERM, RhoGEF (ARHGEF) and pleckstrin domain protein 1 (chondrocyte-derived)	10160	chr13q32.2	6.83719	6.75411	7.05602	7.0123	7.20265	6.57848	6.85909	6.90261	111.095	122.377	1.10156	0.374597	No		0.87211	0.870808	0.881806	0.877901	0.889662	0.842259	0.866589	0.872514
201911_s_at	FARP1	FERM, RhoGEF (ARHGEF) and pleckstrin domain protein 1 (chondrocyte-derived)	10160	chr13q32.2	4.91707	4.79304	5.43056	5.48698	5.91312	5.03015	5.4605	4.94804	28.9413	41.5917	1.43711	0.11698	No		0.700812	0.689635	0.756251	0.758585	0.795619	0.712484	0.75679	0.706065
201912_s_at	GSPT1	G1 to S phase transition 1	2935	chr16p13.1	6.58383	6.68868	7.56086	7.57727	7.49306	7.74184	7.27749	7.11621	99.4743	176.206	1.77138	0.0115549	Yes		0.854738	0.866948	0.91067	0.910266	0.904969	0.913857	0.893343	0.885308
201913_s_at	COASY	CoA synthase	80347	chr17q12-q21	3.93447	4.1756	4.09436	3.99863	3.90685	4.05409	4.19808	4.17997	16.6221	16.8187	1.01183	0.575315	No		0.538403	0.590789	0.580823	0.558603	0.542353	0.580285	0.600979	0.597791
201914_s_at	SEC63	SEC63 homolog (S. cerevisiae)	11231	chr6q21	7.23456	7.53579	6.42907	6.64488	6.40244	6.80995	6.93694	6.79734	167.17	101.836	-1.64156	0.0268551	No		0.893343	0.911074	0.839117	0.852494	0.833012	0.858239	0.873098	0.865377
201915_at	SEC63	SEC63 homolog (S. cerevisiae)	11231	chr6q21	3.38855	3.59057	3.29595	3.22469	3.2866	3.35548	3.48174	3.36818	11.2321	10.0941	-1.11274	0.208388	No		0.327782	0.411052	0.274274	0.23136	0.284733	0.334695	0.389684	0.32069
201916_s_at	SEC63	SEC63 homolog (S. cerevisiae)	11231	chr6q21	7.95816	8.082	7.34211	7.67829	7.39522	7.74075	7.61398	7.4158	259.588	184.954	-1.40353	0.0324078	No		0.927459	0.934731	0.899268	0.915428	0.90048	0.913812	0.911748	0.90259
201917_s_at	SLC25A36	solute carrier family 25, member 36	55186	chr3q23	7.40113	7.72256	8.14211	7.78611	7.58595	7.69645	8.61817	8.50252	188.948	265.988	1.40773	0.194922	No		0.901692	0.919603	0.93693	0.919828	0.909728	0.911478	0.950083	0.947255
201918_at	SLC25A36	solute carrier family 25, member 36	55186	chr3q23	6.86792	6.91207	7.21617	6.97565	6.81943	6.94643	7.68219	7.45665	118.603	145.286	1.22498	0.273077	No		0.873771	0.881088	0.891727	0.875926	0.863671	0.867891	0.914755	0.90479
201919_at	SLC25A36	solute carrier family 25, member 36	55186	chr3q23	6.69172	6.44701	7.21533	6.51708	6.83215	6.75962	7.5656	7.48607	94.9678	133.68	1.40764	0.184608	No		0.862055	0.850339	0.891592	0.842528	0.864344	0.854693	0.909728	0.906675
201920_at	SLC20A1	solute carrier family 20 (phosphate transporter), member 1	6574	chr2q11-q14	9.94283	10.647	7.64644	7.8193	7.69046	7.76053	6.91145	7.48038	1256.26	187.588	-6.6969	5.04483e-05	No		0.978318	0.986443	0.914576	0.921623	0.914351	0.915069	0.871751	0.906361
201921_at	GNG10	guanine nucleotide binding protein (G protein), gamma 10	2790	chr9q31.3	6.56278	5.8081	5.91488	6.19229	6.38526	5.94726	5.78715	6.03424	72.7785	65.9598	-1.10338	0.447268	No		0.853391	0.79903	0.799165	0.817749	0.83171	0.794586	0.78516	0.808053
201922_at	NSA2	NSA2 ribosome biogenesis homolog (S. cerevisiae)	10412	chr5q13.3	9.85478	9.50162	9.65574	9.61254	9.60535	9.58202	9.53064	9.52147	819.271	767.823	-1.06701	0.375675	No		0.977376	0.971585	0.972932	0.971809	0.97154	0.970642	0.970104	0.970014
201923_at	PRDX4	peroxiredoxin 4	10549	chrXp22.11	9.64915	9.80954	10.7921	10.8711	10.7696	11.7018	11.0667	11.228	848.839	2152.12	2.53537	0.00616171	Yes		0.973964	0.976568	0.986937	0.987476	0.986623	0.993042	0.988912	0.989855
201924_at	AFF1	AF4/FMR2 family, member 1	4299	chr4q21	6.84314	7.31588	7.4792	7.59411	7.77213	7.54836	8.06747	7.83222	135.253	210.195	1.55409	0.0398664	Yes		0.872424	0.900391	0.906675	0.911299	0.918256	0.904341	0.931185	0.922117
201925_s_at	CD55	CD55 molecule, decay accelerating factor for complement (Cromer blood group)	1604	chr1q32	5.91619	6.8045	4.77069	4.75566	4.63287	4.58214	4.7905	4.18186	82.1588	24.5721	-3.34358	0.000931879	No		0.80307	0.873996	0.685999	0.680747	0.666966	0.659694	0.687839	0.598644
201926_s_at	CD55	CD55 molecule, decay accelerating factor for complement (Cromer blood group)	1604	chr1q32	5.53222	6.23721	4.66326	4.45399	4.48196	4.55074	4.81919	4.73733	59.0848	24.5516	-2.40656	0.0012723	No		0.766935	0.834897	0.672712	0.64111	0.646227	0.655654	0.690892	0.680523
201927_s_at	PKP4	plakophilin 4	8502	chr2q23-q31	4.63648	5.06012	5.22663	5.6634	5.59513	5.61981	6.06975	5.49199	28.806	48.8782	1.69681	0.0347739	Yes		0.665395	0.720474	0.736185	0.773713	0.767922	0.767428	0.808951	0.761009
201928_at	PKP4	plakophilin 4	8502	chr2q23-q31	5.1029	5.76856	6.32595	6.52638	6.54803	6.3356	6.16754	6.17366	43.2831	81.3568	1.87965	0.0146514	Yes		0.722763	0.795798	0.831485	0.843246	0.843695	0.824842	0.815999	0.81959
201929_s_at	PKP4	plakophilin 4	8502	chr2q23-q31	4.38457	5.09303	6.6647	6.71955	6.60899	6.64407	6.22442	6.04242	26.7007	89.5129	3.35246	0.000839887	Yes		0.626566	0.72411	0.855322	0.857117	0.848274	0.846658	0.821206	0.808861
201930_at	MCM6	minichromosome maintenance complex component 6	4175	chr2q21	8.22914	6.51684	9.63507	9.58787	9.45551	9.47409	9.22114	9.14724	165.764	685.093	4.13293	0.00750249	Yes		0.938098	0.855142	0.972213	0.971361	0.968802	0.968218	0.964313	0.962742
201931_at	ETFA	electron-transfer-flavoprotein, alpha polypeptide	2108	chr15q23-q25	8.45536	8.21115	8.21287	8.61624	8.11461	8.69669	8.24366	8.05293	322.522	320.201	-1.00725	0.597043	No		0.945863	0.938591	0.938861	0.949499	0.93307	0.948781	0.938591	0.931903
201932_at	LRRC41	leucine rich repeat containing 41	10489	chr1p34.1	6.04179	5.944	5.62861	5.51747	5.74862	5.73045	5.22693	5.16955	63.6856	45.3681	-1.40375	0.0698291	No		0.814383	0.809759	0.773803	0.761458	0.781613	0.77681	0.735153	0.729138
201933_at	CHMP1A	chromatin modifying protein 1A	5119	chr16q24.3	5.09718	5.11965	5.08213	5.00022	5.0207	5.19713	5.10356	5.27014	34.4973	34.5907	1.00271	0.599679	No		0.72209	0.727971	0.721058	0.710239	0.713247	0.728644	0.722135	0.739417
201934_at	WDR82	WD repeat domain 82	80335	chr3p21.2-p21.1	7.27051	6.78217	7.25671	7.12573	6.99968	7.18705	6.92975	7.07018	130.359	136.698	1.04863	0.495035	No		0.895094	0.872469	0.894779	0.884724	0.876375	0.882659	0.872739	0.882794
201935_s_at	EIF4G3	eukaryotic translation initiation factor 4 gamma, 3	8672	chr1p36.12	7.51986	8.03791	5.69887	5.71603	5.99294	6.50769	6.35416	6.00239	219.623	66.0436	-3.32542	0.00106492	No		0.907977	0.933384	0.779504	0.778336	0.802711	0.836289	0.831485	0.805046
201936_s_at	EIF4G3	eukaryotic translation initiation factor 4 gamma, 3	8672	chr1p36.12	6.60399	6.58996	4.61644	4.87461	4.78881	4.95517	4.91081	4.57556	96.8026	27.6058	-3.5066	2.12864e-06	No		0.855771	0.860215	0.666517	0.696324	0.685999	0.704853	0.701935	0.660681
201937_s_at	DNPEP	aspartyl aminopeptidase	23549	chr2q35	5.22693	5.29573	5.88796	6.14549	5.84938	6.21198	6.03347	5.93498	38.3547	64.4694	1.68087	0.00201837	Yes		0.736679	0.747722	0.796427	0.813799	0.790367	0.814876	0.806168	0.799973
201938_at	CDK2AP1	cyclin-dependent kinase 2 associated protein 1	8099	chr12q24.31	11.15	10.8227	9.85604	9.83359	10.343	10.1204	10.5339	10.5586	2028.74	1182.47	-1.71568	0.0415266	No		0.989406	0.987476	0.97585	0.97558	0.982628	0.978812	0.984289	0.984872
201939_at	PLK2	polo-like kinase 2 (Drosophila)	10769	chr5q12.1-q13.2	4.39653	4.05288	4.97719	5.41936	5.8725	4.96395	4.60908	4.2317	18.6966	32.274	1.72619	0.137209	No		0.62881	0.564663	0.709027	0.751717	0.792342	0.70584	0.664497	0.608071
201940_at	CPD	carboxypeptidase D	1362	chr17q11.2	4.3112	4.71135	4.43011	4.34282	4.76556	4.69936	4.50293	4.42856	22.8049	23.0745	1.01182	0.584785	No		0.614939	0.678682	0.640257	0.624725	0.682991	0.674732	0.650716	0.638012
201941_at	CPD	carboxypeptidase D	1362	chr17q11.2	8.24606	8.61445	7.9548	7.97077	8.38817	8.12767	8.0575	7.97587	344.952	270.434	-1.27555	0.0977727	No		0.938546	0.95134	0.928581	0.927818	0.943215	0.929793	0.930736	0.928132
201942_s_at	CPD	carboxypeptidase D	1362	chr17q11.2	3.32096	3.80217	3.50199	3.52788	3.71574	3.41721	3.87576	3.47853	11.807	12.0102	1.01721	0.576377	No		0.28608	0.492571	0.389729	0.406697	0.48467	0.368631	0.533645	0.381784
201943_s_at	CPD	carboxypeptidase D	1362	chr17q11.2	3.24282	3.29603	3.29721	3.2714	3.1705	3.11567	3.29482	3.31007	9.64261	9.46942	-1.01829	0.539425	No		0.23715	0.253445	0.274947	0.263007	0.20685	0.17628	0.285137	0.286708
201944_at	HEXB	hexosaminidase B (beta polypeptide)	3074	chr5q13	8.25427	8.77392	7.38212	7.49075	7.54115	7.3807	7.25329	6.83214	365.594	159.053	-2.29858	0.0046235	No		0.938816	0.955425	0.901737	0.905328	0.907124	0.895318	0.892131	0.86798
201945_at	FURIN	furin (paired basic amino acid cleaving enzyme)	5045	chr15q26.1	5.62361	5.74853	5.47384	5.08735	5.11124	4.9878	4.81804	4.91423	51.4847	33.4844	-1.53757	0.0321064	No		0.775598	0.793599	0.759842	0.719352	0.722853	0.708489	0.690578	0.702339
201946_s_at	CCT2	chaperonin containing TCP1, subunit 2 (beta)	10576	chr12q15	7.68164	6.20509	8.33767	7.90627	8.36517	8.60311	9.22993	9.07039	123.072	384.123	3.12111	0.0342498	Yes		0.915473	0.832742	0.942407	0.925439	0.942497	0.946716	0.964582	0.960946
201947_s_at	CCT2	chaperonin containing TCP1, subunit 2 (beta)	10576	chr12q15	8.62911	8.09688	9.42208	9.33425	9.46207	9.50201	10.0294	9.71331	329.24	763.874	2.32012	0.00437775	Yes		0.95116	0.935359	0.968577	0.966557	0.969071	0.968937	0.978633	0.973605
201948_at	GNL2	guanine nucleotide binding protein-like 2 (nucleolar)	29889	chr1p34.3	6.42943	5.39466	7.18624	7.18045	7.09741	7.18179	6.87226	6.86903	60.2146	133.855	2.22297	0.018854	Yes		0.844503	0.759483	0.889931	0.887507	0.882884	0.882525	0.867846	0.870629
201949_x_at	CAPZB	capping protein (actin filament) muscle Z-line, beta	832	chr1p36.1	8.0803	8.01803	7.30013	7.56792	7.06579	7.6998	7.29924	7.19992	264.875	163.763	-1.61743	0.0273895	No		0.932711	0.932621	0.896889	0.909683	0.880684	0.911748	0.894555	0.890156
201950_x_at	CAPZB	capping protein (actin filament) muscle Z-line, beta	832	chr1p36.1	8.88177	8.75529	7.75232	7.81235	7.98351	8.34397	8.25527	8.32969	451.485	270.506	-1.66904	0.029211	No		0.957714	0.954841	0.919558	0.921309	0.927504	0.938546	0.938816	0.942003
201951_at	ALCAM	activated leukocyte cell adhesion molecule	214	chr3q13.1	4.94891	5.56269	3.4433	3.59108	3.54047	3.55018	3.02701	3.15078	38.208	10.4382	-3.6604	0.000150652	No		0.704897	0.776092	0.358352	0.43408	0.422184	0.433407	0.110473	0.182969
201952_at	ALCAM	activated leukocyte cell adhesion molecule	214	chr3q13.1	5.75727	7.13895	3.98796	4.34005	4.39684	4.15223	3.60236	3.80657	87.312	16.5375	-5.27965	0.00134911	No		0.788257	0.893029	0.556314	0.623648	0.634466	0.59824	0.444764	0.510527
201953_at	CIB1	calcium and integrin binding 1 (calmyrin)	10519	chr15q25.3-q26	8.993	8.8299	6.97972	7.02155	7.08096	6.65924	7.11864	7.04058	481.52	126.54	-3.80528	2.21449e-06	No		0.960767	0.956951	0.877003	0.878485	0.881896	0.848005	0.884096	0.880684
201954_at	ARPC1B	actin related protein 2/3 complex, subunit 1B, 41kDa	10095	chr7q22.1	8.04748	8.46384	6.69722	6.59163	6.88382	6.72209	6.78953	6.78415	305.634	107.243	-2.84992	1.28231e-05	No		0.931454	0.947614	0.858329	0.848274	0.86807	0.85209	0.862324	0.86412
201955_at	CCNC	cyclin C	892	chr6q21	8.13094	7.61533	8.90069	9.02794	9.23279	9.2786	9.0365	8.96066	234.45	538.522	2.29696	0.000577834	Yes		0.934506	0.915294	0.95731	0.959644	0.964133	0.963729	0.960273	0.958657
201956_s_at	GNPAT	glyceronephosphate O-acyltransferase	8443	chr1q42	5.47234	5.02071	5.59316	6.10004	6.09032	5.90816	6.00047	5.98432	37.9632	61.6522	1.624	0.0271337	Yes		0.760919	0.715716	0.770571	0.810477	0.809983	0.791713	0.802711	0.803923
201957_at	PPP1R12B	protein phosphatase 1, regulatory (inhibitor) subunit 12B	4660	chr1q32.1	3.91233	4.02597	3.69624	3.97701	3.89093	4.17115	3.92142	3.81154	15.6615	15.0468	-1.04086	0.499862	No		0.531939	0.557526	0.470665	0.553575	0.539076	0.602146	0.54581	0.512053
201958_s_at	PPP1R12B	protein phosphatase 1, regulatory (inhibitor) subunit 12B	4660	chr1q32.1	3.09356	3.16402	2.94704	2.7962	2.87202	3.0529	3.01856	2.89913	8.747	7.62626	-1.14696	0.12186	No		0.144499	0.171118	0.0654487	0.0134219	0.0342506	0.132109	0.106298	0.0437222
201959_s_at	MYCBP2	MYC binding protein 2	23077	chr13q22	4.92352	5.64104	3.90396	4.3759	4.53764	4.27564	4.2222	4.12508	38.9157	18.8968	-2.05938	0.0154391	No		0.701172	0.783184	0.534587	0.629483	0.654801	0.618171	0.605468	0.586659
201960_s_at	MYCBP2	MYC binding protein 2	23077	chr13q22	6.26888	6.35123	5.3794	5.66528	5.65286	5.60589	5.548	5.612	79.3443	47.7437	-1.66188	0.000572684	No		0.832563	0.843067	0.751313	0.773803	0.77295	0.766306	0.764286	0.771648
201961_s_at	RNF41	ring finger protein 41	10193	chr12q13.2-q13.3	3.48392	3.79251	3.56232	3.71751	3.71298	3.62746	4.27775	3.78786	12.4512	13.7464	1.10402	0.417662	No		0.377834	0.488486	0.418414	0.479822	0.483997	0.462764	0.615209	0.504781
201962_s_at	RNF41	ring finger protein 41	10193	chr12q13.2-q13.3	4.62531	4.82026	5.60789	5.66655	5.41238	5.53954	5.81034	5.51847	26.4058	48.2524	1.82734	0.000707004	Yes		0.663958	0.692284	0.771872	0.774162	0.751358	0.760066	0.787539	0.763388
201963_at	ACSL1	acyl-CoA synthetase long-chain family member 1	2180	chr4q34-q35	4.7905	6.73208	3.15407	3.27743	3.10173	3.21057	3.19405	3.2364	54.2401	9.16228	-5.91994	0.00232613	No		0.685909	0.869462	0.184585	0.267496	0.161422	0.240921	0.221035	0.241415
201964_at	SETX	senataxin	23064	chr9q34.13	3.76816	3.70723	3.24058	3.65387	3.41064	3.479	3.75237	3.87468	13.3401	11.864	-1.12441	0.344293	No		0.489608	0.457512	0.23935	0.457647	0.358352	0.400817	0.497374	0.529201
201965_s_at	SETX	senataxin	23064	chr9q34.13	4.28222	4.39077	4.19944	4.08461	4.12575	4.33392	4.44466	4.53861	20.203	19.5329	-1.03431	0.527393	No		0.609193	0.631324	0.601697	0.577457	0.589262	0.62679	0.642546	0.655474
201966_at	NDUFS2	NADH dehydrogenase (ubiquinone) Fe-S protein 2, 49kDa (NADH-coenzyme Q reductase)	4720	chr1q23	9.07063	7.72944	9.38364	9.51778	9.34522	9.12301	9.20333	9.21199	337.802	629.253	1.86279	0.056427	No		0.962248	0.920097	0.967635	0.970463	0.966333	0.960497	0.963819	0.964313
201967_at	RBM6	RNA binding motif protein 6	10180	chr3p21.3	4.20706	4.41928	5.19058	5.23843	5.25879	5.41685	5.41827	5.3565	19.879	39.7597	2.00009	6.68196e-05	Yes		0.596175	0.635678	0.731876	0.735422	0.737218	0.749517	0.753198	0.74853
201968_s_at	PGM1	phosphoglucomutase 1	5236	chr1p31	7.02949	7.33559	8.61307	8.85787	9.24851	8.85697	8.71202	8.79295	145.264	460.45	3.16974	6.54665e-05	Yes		0.882659	0.901333	0.950218	0.955919	0.964537	0.953584	0.952597	0.954437
201969_at	NASP	nuclear autoantigenic sperm protein (histone-binding)	4678	chr1p34.1	4.73256	4.26377	7.19798	6.92864	6.73046	7.29626	7.01937	6.95694	22.5986	129.932	5.74954	2.75758e-06	Yes		0.678054	0.607802	0.89056	0.873053	0.856668	0.890111	0.878305	0.875522
201970_s_at	NASP	nuclear autoantigenic sperm protein (histone-binding)	4678	chr1p34.1	7.27189	6.18905	9.4436	9.25167	9.30507	9.29922	9.31631	9.37546	106.188	644.434	6.06883	2.63876e-05	Yes		0.895273	0.831396	0.968892	0.964762	0.965839	0.964268	0.966333	0.96741
201971_s_at	ATP6V1A	ATPase, H+ transporting, lysosomal 70kDa, V1 subunit A	523	chr3q13.2-q13.31	3.52603	3.6724	3.91084	3.72774	3.96984	3.61693	3.7024	3.72208	12.1192	13.6892	1.12955	0.218082	No		0.39754	0.444853	0.536517	0.48292	0.557077	0.458904	0.478835	0.482516
201972_at	ATP6V1A	ATPase, H+ transporting, lysosomal 70kDa, V1 subunit A	523	chr3q13.2-q13.31	8.49497	8.64845	8.17269	8.30553	8.26531	8.33213	8.17999	8.04662	380.49	297.562	-1.27869	0.0377591	No		0.947255	0.951924	0.938008	0.940387	0.93904	0.937828	0.936033	0.931544
201973_s_at	C7orf28A /// C7orf28B /// LOC100133775	chromosome 7 open reading frame 28A /// chromosome 7 open reading frame 28B /// similar to Chromosome 7 open reading frame 28B	100133775 /// 221960 /// 51622	chr7p22.1	6.67073	5.98434	7.38966	7.29127	7.19556	7.64658	7.55285	7.45795	80.3115	171.529	2.1358	0.00454161	Yes		0.860484	0.812946	0.9025	0.894151	0.889258	0.909324	0.909144	0.904924
201974_s_at	C7orf28A	chromosome 7 open reading frame 28A	51622	chr7p22.1	3.6572	3.74211	3.60518	3.31959	3.47547	3.48679	3.57737	3.54097	12.9929	11.3207	-1.14771	0.129958	No		0.452395	0.471742	0.437088	0.294743	0.391121	0.403869	0.434933	0.409705
201975_at	CLIP1	CAP-GLY domain containing linker protein 1	6249	chr12q24.3	3.31926	3.70081	3.12697	3.14775	3.32099	3.11435	3.48186	3.17507	11.3927	9.36859	-1.21605	0.137457	No		0.285137	0.455088	0.167078	0.179557	0.307043	0.175383	0.389774	0.201508
201976_s_at	MYO10	myosin X	4651	chr5p15.1-p14.3	8.46336	8.15213	8.26106	8.2791	7.9621	8.18227	8.54712	8.04413	316.87	296.652	-1.06815	0.464776	No		0.946178	0.9372	0.939893	0.939669	0.926471	0.932082	0.948198	0.931319
201977_s_at	KIAA0141	KIAA0141	9812	chr5q31.3	3.51011	3.53299	3.26812	3.44864	3.36761	3.76864	3.40545	3.36854	11.484	10.8366	-1.05974	0.449209	No		0.391076	0.385151	0.256363	0.371325	0.335368	0.509135	0.348296	0.320779
201978_s_at	KIAA0141	KIAA0141	9812	chr5q31.3	3.69818	4.07831	3.83749	3.98935	3.92625	4.15959	3.8736	4.05526	14.8074	15.7098	1.06094	0.443361	No		0.466804	0.569736	0.516093	0.556448	0.546842	0.599273	0.533061	0.571666
201979_s_at	PPP5C	protein phosphatase 5, catalytic subunit	5536	chr19q13.3	5.03827	5.36056	5.42501	4.99094	5.11405	5.12987	4.78765	5.0112	36.7434	33.7415	-1.08897	0.420456	No		0.715581	0.755443	0.755757	0.708848	0.723078	0.722359	0.687076	0.71199
201980_s_at	RSU1	Ras suppressor protein 1	6251	chr10p13	5.06663	4.23972	4.49045	4.43511	4.29089	4.47846	4.08066	4.31367	25.162	20.3676	-1.23539	0.233829	No		0.718678	0.603358	0.648516	0.638506	0.619204	0.645958	0.579925	0.622166
201981_at	PAPPA	pregnancy-associated plasma protein A, pappalysin 1	5069	chr9q33.2	6.94622	7.3768	4.39802	4.25897	3.90827	3.76106	3.83325	3.79554	143.163	15.9172	-8.99418	1.54644e-06	No		0.877766	0.903757	0.635678	0.609597	0.542757	0.506397	0.521839	0.506846
201982_s_at	PAPPA	pregnancy-associated plasma protein A, pappalysin 1	5069	chr9q33.2	4.41152	4.58675	3.90117	3.72408	3.45465	3.94919	3.36833	3.2364	22.6138	12.1732	-1.85767	0.0263935	No		0.631279	0.661624	0.533465	0.481797	0.3812	0.55793	0.329398	0.241415
201983_s_at	EGFR	epidermal growth factor receptor (erythroblastic leukemia viral (v-erb-b) oncogene homolog, avian)	1956	chr7p12	2.93721	3.1174	3.10495	3.09265	3.03121	3.18892	3.10758	3.22278	8.15285	8.72214	1.06983	0.321141	No		0.0597477	0.143017	0.152758	0.146653	0.115231	0.225973	0.164968	0.231674
201984_s_at	EGFR	epidermal growth factor receptor (erythroblastic leukemia viral (v-erb-b) oncogene homolog, avian)	1956	chr7p12	5.19282	5.64319	4.26605	4.24668	3.84527	3.73188	4.13601	3.67203	42.7546	15.8124	-2.70386	0.00111697	No		0.732459	0.783409	0.613054	0.608251	0.526776	0.498137	0.589711	0.465503
201985_at	KIAA0196	KIAA0196	9897	chr8q24.13	6.05473	5.56807	5.52495	5.82825	5.63175	5.83662	5.50292	4.9197	56.1573	46.5497	-1.2064	0.325108	No		0.815325	0.776451	0.764196	0.788392	0.771019	0.785878	0.760246	0.702967
201986_at	MED13	mediator complex subunit 13	9969	chr17q22-q23	6.02891	5.91577	5.2708	5.5563	5.49594	5.52917	5.44495	4.83181	62.7847	40.9226	-1.53423	0.0476698	No		0.813799	0.80747	0.74045	0.764555	0.759707	0.759393	0.755667	0.692373
201987_at	MED13	mediator complex subunit 13	9969	chr17q22-q23	8.24096	8.3597	7.70968	7.8142	7.58701	7.75282	7.459	7.3615	315.245	195.908	-1.60914	0.0114053	No		0.938367	0.943799	0.917673	0.921489	0.909772	0.914351	0.904341	0.900211
201988_s_at	CREBL2	cAMP responsive element binding protein-like 2	1389	chr12p13	3.17088	3.49339	3.33812	3.21099	3.25057	3.31857	3.47317	3.22372	10.071	9.86641	-1.02074	0.550536	No		0.192216	0.36513	0.301342	0.222337	0.259999	0.311622	0.383849	0.232437
201989_s_at	CREBL2	cAMP responsive element binding protein-like 2	1389	chr12p13	4.12676	4.29657	3.20001	3.45941	3.4821	3.48881	3.66712	3.28063	18.5284	10.7755	-1.71949	0.00366738	No		0.580868	0.613907	0.213673	0.374871	0.395206	0.404812	0.467702	0.269471
201990_s_at	CREBL2	cAMP responsive element binding protein-like 2	1389	chr12p13	4.13087	3.79682	3.29406	3.5433	3.47761	3.4449	3.82894	3.42148	15.604	11.3272	-1.37757	0.053912	No		0.581407	0.489922	0.273017	0.41397	0.392064	0.383804	0.520716	0.351214
201991_s_at	KIF5B	kinesin family member 5B	3799	chr10pter-q22.1	9.51874	9.68004	9.10001	9.1121	9.11199	8.77991	9.04008	9.0226	775.719	521.955	-1.48618	0.0104367	No		0.971899	0.974772	0.962024	0.961934	0.961664	0.95143	0.960452	0.959914
201992_s_at	KIF5B	kinesin family member 5B	3799	chr10pter-q22.1	3.76925	3.69858	3.8461	3.4755	3.40684	3.10256	3.53652	3.4097	13.3052	11.0263	-1.20668	0.207141	No		0.491	0.45455	0.518741	0.382727	0.356556	0.168021	0.415765	0.343224
201993_x_at	HNRPDL	heterogeneous nuclear ribonucleoprotein D-like	9987	chr4q13-q21	8.9095	7.95655	9.52659	9.23777	9.36242	9.41346	9.72496	9.7196	345.617	722.806	2.09135	0.0261807	Yes		0.958343	0.930377	0.970642	0.964537	0.966827	0.966961	0.973919	0.973785
201994_at	MORF4L2	mortality factor 4 like 2	9643	chrXq22	10.6558	10.6665	10.6357	10.746	10.7753	11.4578	10.7215	11.2961	1619.32	1962.85	1.21215	0.299735	No		0.986039	0.986533	0.985546	0.986264	0.986758	0.991157	0.98595	0.990169
201995_at	EXT1	exostosin 1	2131	chr8q24.11-q24.13	8.97745	9.64409	6.75422	6.73044	6.68643	6.36	6.40377	6.17837	635.068	91.7015	-6.92539	6.99949e-06	No		0.960318	0.974009	0.86219	0.85797	0.85393	0.826233	0.835032	0.819904
201996_s_at	SPEN	spen homolog, transcriptional regulator (Drosophila)	23013	chr1p36.33-p36.11	4.53659	6.19359	4.45778	4.94711	4.86618	5.10869	4.8389	4.49857	41.2148	27.5925	-1.49369	0.225034	No		0.650132	0.831665	0.643713	0.704179	0.695381	0.720294	0.692912	0.64919
201997_s_at	SPEN	spen homolog, transcriptional regulator (Drosophila)	23013	chr1p36.33-p36.11	5.83189	6.63466	5.64025	5.67362	5.49783	5.81931	5.6567	5.60633	75.2323	50.1788	-1.49928	0.0534171	No		0.79508	0.863357	0.774835	0.774835	0.759842	0.784621	0.774476	0.770975
201998_at	ST6GAL1	ST6 beta-galactosamide alpha-2,6-sialyltranferase 1	6480	chr3q27-q28	5.21041	4.80297	6.85732	7.02864	7.14095	6.45115	7.38859	6.78908	32.1486	123.009	3.82626	0.000287631	Yes		0.735018	0.690578	0.869462	0.879023	0.886071	0.831979	0.900256	0.864614
201999_s_at	DYNLT1	dynein, light chain, Tctex-type 1	6993	chr6q25.2-q25.3	9.41503	9.47212	9.54556	9.50999	9.76366	9.62533	9.33959	9.31982	696.303	732.825	1.05245	0.469197	No		0.970373	0.971091	0.970912	0.970149	0.97383	0.971226	0.967186	0.966064
202000_at	NDUFA6	NADH dehydrogenase (ubiquinone) 1 alpha subcomplex, 6, 14kDa	4700	chr22q13.2-q13.31	3.68787	3.49744	4.78798	4.41556	4.14159	4.51558	4.36524	4.54115	12.0641	22.0267	1.8258	0.00683111	Yes		0.462944	0.36917	0.68766	0.635768	0.592764	0.651434	0.629124	0.655744
202001_s_at	NDUFA6	NADH dehydrogenase (ubiquinone) 1 alpha subcomplex, 6, 14kDa	4700	chr22q13.2-q13.31	7.62021	7.57291	8.6408	8.64293	8.68443	8.95956	9.18511	8.86273	193.55	454.854	2.35006	0.000410262	Yes		0.912556	0.913543	0.950891	0.950263	0.951654	0.955874	0.963325	0.956368
202002_at	ACAA2	acetyl-CoA acyltransferase 2	10449	chr18q21.1	5.48694	5.44904	5.39636	5.30984	5.4696	5.1633	5.46194	5.42283	44.2619	41.3738	-1.0698	0.358564	No		0.762535	0.76451	0.753109	0.74229	0.756879	0.725591	0.756879	0.754949
202003_s_at	ACAA2	acetyl-CoA acyltransferase 2	10449	chr18q21.1	8.87101	8.42818	7.98479	8.52751	8.25411	8.42636	8.28065	8.81238	401.593	333.367	-1.20466	0.281812	No		0.95731	0.946671	0.930062	0.946806	0.938502	0.941195	0.939714	0.955111
202004_x_at	SDHC	succinate dehydrogenase complex, subunit C, integral membrane protein, 15kDa	6391	chr1q23.3	6.76777	6.59516	7.74079	7.77312	7.57234	7.52211	7.60365	7.61356	102.641	199.134	1.9401	7.72358e-05	Yes		0.867487	0.860574	0.919154	0.919334	0.909054	0.902994	0.911164	0.913229
202005_at	ST14	suppression of tumorigenicity 14 (colon carcinoma)	6768	chr11q24-q25	5.82406	5.46838	6.63615	6.84481	6.81399	6.63301	6.36396	6.68339	50.0818	101.304	2.02278	0.00128469	Yes		0.794541	0.766575	0.853391	0.866275	0.863312	0.845985	0.832383	0.857252
202006_at	PTPN12	protein tyrosine phosphatase, non-receptor type 12	5782	chr7q11.23	8.53988	8.72729	8.02742	8.15638	8.46786	8.40456	8.36033	8.43731	397.162	317.14	-1.25232	0.101102	No		0.948736	0.954078	0.931858	0.935449	0.945415	0.940746	0.942407	0.945594
202007_at	NID1	nidogen 1	4811	chr1q43	7.79324	8.15074	6.02428	6.09855	5.88616	6.56822	6.32444	5.81595	251.077	69.5317	-3.61098	0.000157434	No		0.919962	0.937065	0.8094	0.810253	0.793374	0.84163	0.829196	0.789783
202008_s_at	NID1	nidogen 1	4811	chr1q43	5.25745	6.01657	4.52879	4.34451	4.70431	4.66255	4.59963	4.0739	49.7633	22.4029	-2.22129	0.0124048	No		0.739866	0.815954	0.653858	0.624905	0.676123	0.66939	0.663554	0.57593
202009_at	TWF2	twinfilin, actin-binding protein, homolog 2 (Drosophila)	11344	chr3p21.1	6.40239	6.381	5.914	5.6813	5.75905	6.16264	5.96805	5.96676	83.9636	60.0725	-1.3977	0.0330023	No		0.842169	0.845266	0.79903	0.775643	0.782287	0.811195	0.800512	0.802532
202010_s_at	ZNF410	zinc finger protein 410	57862	chr14q24.3	5.93353	6.30755	5.4145	5.31166	5.61559	5.66901	5.54361	5.55927	69.5769	45.8529	-1.51739	0.0253132	No		0.804776	0.839925	0.7545	0.742425	0.769628	0.771468	0.763837	0.767114
202011_at	TJP1	tight junction protein 1 (zona occludens 1)	7082	chr15q13	7.40375	6.42383	8.46972	8.39683	8.53893	8.17969	8.25731	8.08948	120.575	320.014	2.65406	0.00409183	Yes		0.901917	0.848543	0.946178	0.943395	0.947614	0.931993	0.93904	0.93307
202012_s_at	EXT2	exostosin 2	2132	chr11p12-p11	6.80821	6.94112	5.82988	6.26347	6.06526	6.06463	5.66455	5.3095	117.349	58.332	-2.01175	0.026573	No		0.870225	0.883018	0.791354	0.823136	0.808412	0.803385	0.775329	0.743637
202013_s_at	EXT2	exostosin 2	2132	chr11p12-p11	5.63085	5.96496	4.66887	5.1922	5.26416	5.17007	5.07657	4.89444	55.6345	32.9998	-1.6859	0.0264344	No		0.776002	0.811555	0.673475	0.730843	0.737936	0.726175	0.719442	0.69987
202014_at	PPP1R15A	protein phosphatase 1, regulatory (inhibitor) subunit 15A	23645	chr19q13.2	3.44218	3.51646	3.32606	3.34165	3.41368	3.54209	3.44649	3.26655	11.1527	10.4789	-1.0643	0.358859	No		0.356377	0.377879	0.292095	0.307492	0.360192	0.43004	0.370068	0.261032
202015_x_at	---	---	---	---	2.5655	2.64178	2.54927	2.77636	2.82469	2.77392	2.84942	2.82107	6.07819	6.8012	1.11895	0.198139	No		0.000134668	0.000897787	4.48893e-05	0.010145	0.0212776	0.0103245	0.02635	0.0189433
202016_at	MEST	mesoderm specific transcript homolog (mouse)	4232	chr7q32	3.84364	3.5346	10.0352	9.99835	9.91103	9.85533	11.0296	9.96046	12.8984	1121.84	86.9748	9.00554e-08	Yes		0.513355	0.386004	0.978678	0.978184	0.976074	0.974817	0.988688	0.977331
202017_at	EPHX1	epoxide hydrolase 1, microsomal (xenobiotic)	2052	chr1q42.1	3.52774	3.70732	4.05903	4.15653	4.06278	3.89081	3.97754	4.36699	12.2739	16.9782	1.38327	0.0366089	No		0.398124	0.459263	0.572384	0.593033	0.577771	0.543206	0.559366	0.629483
202018_s_at	LTF	lactotransferrin	4057	chr3p21.31	3.30364	3.33776	3.67138	3.28994	3.374	3.29572	3.06219	3.34748	9.99152	10.1269	1.01355	0.579731	No		0.276159	0.278808	0.462046	0.275082	0.338376	0.298379	0.132783	0.30848
202019_s_at	LANCL1	LanC lantibiotic synthetase component C-like 1 (bacterial)	10314	chr2q33-q35	3.69422	3.68533	3.6953	3.67697	4.00309	3.53003	3.64351	3.68828	12.9042	13.052	1.01145	0.579817	No		0.465278	0.450016	0.470216	0.466759	0.564708	0.423082	0.458949	0.471203
202020_s_at	LANCL1	LanC lantibiotic synthetase component C-like 1 (bacterial)	10314	chr2q33-q35	5.37968	4.57187	4.56776	5.16149	4.56964	4.90457	4.61749	4.93532	31.4672	27.7172	-1.13529	0.41402	No		0.752345	0.65938	0.659335	0.727522	0.6592	0.699376	0.665754	0.704179
202021_x_at	EIF1	eukaryotic translation initiation factor 1	10209	chr17q21.2	9.96616	10.4014	9.64316	9.51681	9.65733	9.61303	9.88455	9.69593	1163.13	813.765	-1.42932	0.0322879	No		0.978678	0.983885	0.972483	0.970373	0.972438	0.971091	0.976298	0.973246
202022_at	ALDOC	aldolase C, fructose-bisphosphate	230	chr17cen-q12	4.82671	4.2404	6.80981	7.22666	6.84721	6.63426	6.62136	7.47185	23.1598	122.377	5.28404	0.000119039	Yes		0.689994	0.603448	0.86614	0.889662	0.865512	0.846209	0.850339	0.905687
202023_at	EFNA1	ephrin-A1	1942	chr1q21-q22	4.07775	4.17536	5.34506	5.02357	4.56095	4.67704	5.20009	5.14433	17.467	31.8195	1.8217	0.0276864	Yes		0.570229	0.590744	0.747991	0.712618	0.657988	0.67159	0.732459	0.727073
202024_at	ASNA1	arsA arsenite transporter, ATP-binding, homolog 1 (bacterial)	439	chr19q13.3	5.63337	5.29798	5.96244	6.1979	6.43779	6.54536	6.26185	6.58619	44.1909	80.5561	1.82291	0.0173751	Yes		0.776451	0.747991	0.80307	0.818243	0.836064	0.839386	0.824438	0.849755
202025_x_at	ACAA1	acetyl-CoA acyltransferase 1	30	chr3p23-p22	6.76624	6.44765	6.3455	6.10616	6.02063	5.94968	6.18952	6.21322	97.474	70.3974	-1.38463	0.0366	No		0.867442	0.850474	0.832967	0.810926	0.804821	0.794766	0.818198	0.822732
202026_at	SDHD	succinate dehydrogenase complex, subunit D, integral membrane protein	6392	chr11q23	8.41181	7.64343	8.48602	8.52164	8.34337	8.59583	8.19888	8.28725	260.948	339.084	1.29943	0.153285	No		0.944292	0.916236	0.946761	0.946627	0.941644	0.946537	0.936751	0.940297
202027_at	TMEM184B	transmembrane protein 184B	25829	chr22q12	5.9811	6.67641	5.33326	5.50395	5.32276	5.32161	4.91712	4.97416	80.3796	37.4998	-2.14347	0.0117131	No		0.809445	0.86614	0.74651	0.760381	0.742964	0.741168	0.702653	0.707995
202028_s_at	RPL38	ribosomal protein L38	6169	chr17q23-q25	5.70059	5.71294	5.58731	5.34667	5.6337	5.21037	5.47994	5.37522	52.2285	43.3773	-1.20405	0.118469	No		0.782646	0.790322	0.770256	0.745522	0.771244	0.730305	0.757957	0.750415
202029_x_at	RPL38	ribosomal protein L38	6169	chr17q23-q25	11.037	10.9066	11.3233	11.3176	11.0267	11.2615	11.2751	11.158	2008.4	2397.04	1.19351	0.0907509	No		0.988733	0.988149	0.990483	0.990214	0.988598	0.989765	0.990124	0.989316
202030_at	BCKDK	branched chain ketoacid dehydrogenase kinase	10295	chr16p11.2	4.8543	4.6396	5.11556	5.20799	4.86268	4.56996	4.8462	4.54043	26.8519	28.983	1.07937	0.47042	No		0.693496	0.668492	0.724694	0.732549	0.694977	0.658482	0.693989	0.655654
202031_s_at	WIPI2	WD repeat domain, phosphoinositide interacting 2	26100	chr7p22.1	5.58488	5.87893	5.7022	5.66149	5.70999	5.85516	5.67255	5.58956	53.1467	51.9298	-1.02343	0.537596	No		0.771513	0.804148	0.779728	0.773533	0.778067	0.787135	0.775643	0.769897
202032_s_at	MAN2A2	mannosidase, alpha, class 2A, member 2	4122	chr15q26.1	4.25776	4.37231	4.28076	3.99123	3.94432	3.95202	4.10559	4.4661	19.9046	17.428	-1.14211	0.283865	No		0.604839	0.628271	0.615388	0.557032	0.550882	0.558603	0.584639	0.644297
202033_s_at	RB1CC1	RB1-inducible coiled-coil 1	9821	chr8q11	6.47408	6.56249	6.37219	6.60585	6.6269	6.62262	6.70738	6.31696	91.664	93.182	1.01656	0.566893	No		0.847466	0.85815	0.835032	0.849576	0.849037	0.845446	0.856893	0.830722
202034_x_at	RB1CC1	RB1-inducible coiled-coil 1	9821	chr8q11	5.46733	5.27534	4.70672	4.89356	5.05805	5.17198	4.91812	4.82951	41.3936	30.4772	-1.35818	0.0431188	No		0.76065	0.745388	0.67765	0.698388	0.717736	0.726534	0.702698	0.692149
202035_s_at	SFRP1	secreted frizzled-related protein 1	6422	chr8p12-p11.1	10.0389	10.2755	5.11859	5.20657	6.11376	5.41838	4.78071	5.32293	1141.88	40.136	-28.4503	1.01027e-06	No		0.979845	0.982942	0.725053	0.73237	0.811465	0.749697	0.686403	0.744625
202036_s_at	SFRP1	secreted frizzled-related protein 1	6422	chr8p12-p11.1	10.2718	10.2883	4.59976	4.82526	5.65653	5.02771	4.29455	4.99271	1243.38	29.845	-41.6612	4.79004e-07	No		0.982807	0.983211	0.664452	0.690757	0.773264	0.71217	0.617767	0.70997
202037_s_at	SFRP1	secreted frizzled-related protein 1	6422	chr8p12-p11.1	11.8166	11.6505	7.32453	7.2389	8.15778	7.57133	6.85725	7.10791	3405.25	166.143	-20.4959	2.60449e-06	No		0.993311	0.992952	0.898191	0.890515	0.934821	0.905777	0.866499	0.885038
202038_at	UBE4A	ubiquitination factor E4A (UFD2 homolog, yeast)	9354	chr11q23.3	7.17385	6.91061	6.63651	6.90625	6.80009	6.90516	6.92669	6.86625	131.802	114.576	-1.15035	0.167699	No		0.89047	0.880729	0.853436	0.871347	0.86192	0.864928	0.872604	0.87027
202039_at	MYO18A /// TIAF1	myosin XVIIIA /// TGFB1-induced anti-apoptotic factor 1	399687 /// 9220	chr17q11.2	3.55991	3.4048	3.46359	3.62945	3.329	3.72997	3.44708	3.27233	11.1761	11.1469	-1.00262	0.602347	No		0.411815	0.318669	0.369798	0.447951	0.311577	0.496835	0.370292	0.264398
202040_s_at	KDM5A	lysine (K)-specific demethylase 5A	5927	chr12p11	3.73805	4.28699	3.64564	3.72517	3.93075	3.71309	3.63728	3.75604	16.1394	13.3121	-1.21239	0.15818	No		0.480496	0.612291	0.453786	0.482201	0.547874	0.492257	0.457153	0.494052
202041_s_at	FIBP	fibroblast growth factor (acidic) intracellular binding protein	9158	chr11q13.1	8.10746	7.74352	8.10666	8.26343	7.76748	8.27865	8.09907	8.20007	243.114	278.055	1.14372	0.288732	No		0.933609	0.920905	0.935404	0.93895	0.917852	0.935808	0.932621	0.936975
202042_at	HARS	histidyl-tRNA synthetase	3035	chr5q31.3	7.10354	6.56997	6.33701	6.71613	6.56997	6.70483	6.5806	6.83429	114.305	98.6197	-1.15905	0.281704	No		0.887103	0.859047	0.832338	0.856983	0.845042	0.851192	0.847017	0.868115
202043_s_at	SMS	spermine synthase	6611	chrXp22.1	5.9055	5.72423	8.6739	8.66901	8.67045	9.85025	8.92324	9.45675	56.2923	526.613	9.35497	7.85952e-05	Yes		0.801903	0.791938	0.951699	0.950801	0.951385	0.974772	0.958253	0.968892
202044_at	GRLF1	glucocorticoid receptor DNA binding factor 1	2909	chr19q13.3	3.77314	4.05205	3.91073	4.08272	3.86998	3.78594	3.75001	3.92017	15.0594	14.7904	-1.01819	0.559536	No		0.492301	0.564528	0.536473	0.577187	0.533555	0.515195	0.496611	0.541141
202045_s_at	GRLF1	glucocorticoid receptor DNA binding factor 1	2909	chr19q13.3	5.00079	4.77093	4.88535	5.29559	4.86983	4.95977	4.48861	4.78473	29.5659	29.4592	-1.00362	0.602408	No		0.711092	0.686627	0.698074	0.741033	0.69565	0.705616	0.648427	0.686807
202046_s_at	GRLF1	glucocorticoid receptor DNA binding factor 1	2909	chr19q13.3	3.17177	3.26452	3.01286	3.07678	3.26032	3.04243	3.29882	3.20778	9.30591	8.87553	-1.04849	0.44621	No		0.19271	0.234278	0.0986668	0.136015	0.266463	0.125241	0.287292	0.222561
202047_s_at	CBX6	chromobox homolog 6	23466	chr22q13.1	6.58598	6.77786	4.74659	4.85455	5.37401	5.10883	5.05835	4.83492	102.674	31.916	-3.21699	6.03081e-05	No		0.854873	0.872245	0.682408	0.694528	0.747901	0.720339	0.717466	0.692598
202048_s_at	CBX6	chromobox homolog 6	23466	chr22q13.1	7.60689	7.98759	6.03185	5.60743	6.125	6.15733	5.75178	6.17953	222.435	62.9218	-3.53511	7.0614e-05	No		0.912107	0.931723	0.809983	0.768775	0.812542	0.810836	0.781928	0.819949
202049_s_at	ZMYM4	zinc finger, MYM-type 4	9202	chr1p32-p34	3.61013	3.83515	3.80004	3.9473	4.13304	3.98152	3.82873	3.74482	13.2016	14.9898	1.13545	0.228467	No		0.432644	0.503434	0.504107	0.546169	0.590923	0.565202	0.520627	0.49091
202050_s_at	ZMYM4	zinc finger, MYM-type 4	9202	chr1p32-p34	4.21218	4.06693	4.07368	4.29579	4.70622	4.34183	4.23613	4.25341	17.625	19.9434	1.13154	0.308426	No		0.597567	0.56803	0.57593	0.617004	0.676348	0.627778	0.607936	0.611483
202051_s_at	ZMYM4	zinc finger, MYM-type 4	9202	chr1p32-p34	6.54659	6.14998	7.63574	8.07115	8.03768	7.6271	7.88035	7.57814	81.4749	223.639	2.74488	0.000298608	Yes		0.852224	0.827984	0.913812	0.932486	0.929748	0.908291	0.923957	0.911792
202052_s_at	RAI14	retinoic acid induced 14	26064	chr5p13.3-p13.2	7.23291	7.02397	5.96336	6.11558	5.82047	5.50898	6.02557	5.92123	139.918	59.4058	-2.3553	0.000462435	No		0.893208	0.887732	0.80325	0.811824	0.787898	0.757642	0.80536	0.798537
202053_s_at	ALDH3A2	aldehyde dehydrogenase 3 family, member A2	224	chr17p11.2	5.70927	5.55455	5.57986	5.76299	6.16277	6.04465	6.63761	6.05324	49.5878	65.8079	1.3271	0.196241	No		0.783409	0.775239	0.769538	0.78296	0.815819	0.801903	0.851461	0.809534
202054_s_at	ALDH3A2	aldehyde dehydrogenase 3 family, member A2	224	chr17p11.2	4.40901	4.00284	4.10058	4.56034	4.71046	4.52869	5.07243	4.59337	18.4548	24.156	1.30893	0.189087	No		0.630965	0.551511	0.582215	0.656686	0.677111	0.653095	0.718993	0.663016
202055_at	KPNA1	karyopherin alpha 1 (importin alpha 5)	3836	chr3q21	6.40969	6.06065	5.47212	5.45267	5.84313	5.73497	5.60331	5.65136	75.3308	49.3939	-1.52511	0.0260524	No		0.842798	0.820443	0.759752	0.754949	0.789963	0.777304	0.769359	0.775015
202056_at	KPNA1	karyopherin alpha 1 (importin alpha 5)	3836	chr3q21	3.84906	4.08455	3.67942	3.72439	3.85288	3.87078	3.64419	3.87306	15.636	13.6812	-1.14289	0.167942	No		0.514746	0.570993	0.464874	0.481887	0.528348	0.538268	0.459263	0.528662
202057_at	KPNA1	karyopherin alpha 1 (importin alpha 5)	3836	chr3q21	3.57252	3.45012	3.17411	3.21062	3.19907	3.249	3.36487	3.22265	11.4028	9.42648	-1.20966	0.0448312	No		0.417112	0.344705	0.197513	0.222023	0.226197	0.266149	0.327423	0.231584
202058_s_at	KPNA1	karyopherin alpha 1 (importin alpha 5)	3836	chr3q21	3.07709	4.02735	3.18353	3.37972	3.47849	3.35839	3.16326	3.27584	11.7307	9.89389	-1.18565	0.31805	No		0.134803	0.558109	0.205189	0.332989	0.393635	0.336087	0.201778	0.266688
202059_s_at	KPNA1	karyopherin alpha 1 (importin alpha 5)	3836	chr3q21	3.77493	4.38231	3.62159	3.54077	3.46465	3.76704	4.00957	3.39425	16.8961	12.4061	-1.36192	0.117404	No		0.492795	0.629663	0.44418	0.412892	0.386273	0.508372	0.566189	0.335638
202060_at	CTR9	Ctr9, Paf1/RNA polymerase II complex component, homolog (S. cerevisiae)	9646	chr11p15.3	7.66535	6.53922	6.31882	6.26156	6.53378	6.50973	6.3125	6.06825	137.405	80.6781	-1.70312	0.0619601	No		0.914845	0.856354	0.830632	0.822777	0.842708	0.836558	0.828433	0.811016
202061_s_at	SEL1L	sel-1 suppressor of lin-12-like (C. elegans)	6400	chr14q24.3-q31	7.01086	7.27613	5.55063	5.60583	6.04536	5.72608	5.50507	5.67375	141.386	51.4269	-2.74925	8.56278e-05	No		0.881223	0.898595	0.766486	0.76873	0.807066	0.776541	0.760381	0.77672
202062_s_at	SEL1L	sel-1 suppressor of lin-12-like (C. elegans)	6400	chr14q24.3-q31	3.24764	3.44026	3.22909	3.34544	3.36103	2.81525	3.37221	3.03979	10.1538	9.15017	-1.10969	0.372831	No		0.240786	0.337837	0.233694	0.311308	0.330161	0.0180006	0.330924	0.113705
202063_s_at	SEL1L	sel-1 suppressor of lin-12-like (C. elegans)	6400	chr14q24.3-q31	2.84571	2.96465	2.88995	2.88995	2.94486	2.79295	2.79994	2.67129	7.49112	7.11807	-1.05241	0.411261	No		0.0257216	0.0623064	0.0401311	0.0383355	0.0679625	0.0128384	0.0137361	0.00175068
202064_s_at	SEL1L	sel-1 suppressor of lin-12-like (C. elegans)	6400	chr14q24.3-q31	3.59925	3.72305	3.53668	3.53243	3.45879	3.30537	3.16016	3.4184	12.6507	10.5705	-1.1968	0.11779	No		0.427571	0.46465	0.406832	0.409122	0.383759	0.303766	0.199668	0.349688
202065_s_at	PPFIA1	protein tyrosine phosphatase, receptor type, f polypeptide (PTPRF), interacting protein (liprin), alpha 1	8500	chr11q13.3	5.23191	5.46838	5.01662	5.2907	5.48386	5.20073	5.16534	5.22025	40.7899	37.5199	-1.08715	0.3675	No		0.737308	0.766531	0.713337	0.74045	0.758406	0.729272	0.728734	0.734614
202066_at	PPFIA1	protein tyrosine phosphatase, receptor type, f polypeptide (PTPRF), interacting protein (liprin), alpha 1	8500	chr11q13.3	4.85036	4.90678	4.82967	4.7487	4.952	4.73412	5.10957	5.06394	29.4169	29.9884	1.01943	0.559484	No		0.692822	0.702743	0.692643	0.679759	0.705122	0.679041	0.722674	0.717781
202067_s_at	LDLR	low density lipoprotein receptor	3949	chr19p13.3	3.69474	3.41757	4.18186	4.39046	3.78192	3.85556	3.7878	3.27648	11.7628	14.7129	1.25081	0.289571	No		0.465592	0.325538	0.598375	0.631279	0.506397	0.534183	0.507025	0.267002
202068_s_at	LDLR	low density lipoprotein receptor	3949	chr19p13.3	5.78312	5.93692	5.46945	5.92372	5.95128	5.74351	5.68943	5.59365	58.082	53.0215	-1.09544	0.368602	No		0.790412	0.809175	0.759438	0.796876	0.798806	0.778292	0.77699	0.770077
202069_s_at	IDH3A	isocitrate dehydrogenase 3 (NAD+) alpha	3419	chr15q25.1-q25.2	4.22438	4.24649	3.94707	3.74165	3.92562	4.37374	3.64742	3.7208	18.8361	14.8533	-1.26814	0.160048	No		0.599407	0.604615	0.546034	0.487498	0.546707	0.632222	0.460295	0.481797
202070_s_at	IDH3A	isocitrate dehydrogenase 3 (NAD+) alpha	3419	chr15q25.1-q25.2	3.71042	3.7323	3.54772	3.2647	3.81045	3.69851	3.56803	3.65295	13.1899	12.0453	-1.09503	0.361865	No		0.471922	0.468286	0.41177	0.259281	0.515599	0.486421	0.430758	0.457557
202071_at	SDC4	syndecan 4	6385	chr20q12	5.74996	6.46094	6.02514	6.06865	6.2291	6.31913	5.99668	6.11204	68.8532	69.7985	1.01373	0.585305	No		0.787269	0.851461	0.80949	0.80729	0.820936	0.823944	0.802352	0.814383
[truncated: 20,679 more rows]

## Sheet: Additional_file_1B
Additional file 1B. Gene expression scores for pluripotency genes.
[truncated: 38 more rows]
